# Supplementary material for: Diaqua­bis(benzyl­oxyacetato)copper(II)
Source: Acta Crystallogr Sect E Struct Rep Online. 2008 Apr 23;64(Pt 5):m691. doi: 10.1107/S1600536808010593 (PMC2961141; doi:10.1107/S1600536808010593)
Supplement: Supplementary file 1 [file e-64-0m691-sup1.cif]

##############################################################################
###                                                                        ###
###        Electronic paper (Acta Crystallographica Section E)             ###
###                                                                        ###
##############################################################################
#                                                                            #
# This CIF contains the data in a paper accepted for publication in Acta     #
# Crystallographica Section E. It conforms to the requirements of Notes      #
# for Authors for Section E, and has been peer reviewed under the auspices   #
# of the IUCr Commission on Journals.                                        #
#                                                                            #
# Full details of the Crystallographic Information File format               #
# are given in the paper "The Crystallographic Information File (CIF):       #
# a New Standard Archive File for Crystallography" by S. R. Hall, F. H.      #
# Allen and I. D. Brown [Acta Cryst. (1991), A47, 655-685].                  #
#                                                                            #
# The current version of the core CIF dictionary is obtainable from          #
# ftp://ftp.iucr.org/pub/cif_core.dic. The current version number is 2.4.    #
#                                                                            #
# Software is freely available for graphical display of the structure(s) in  #
# this CIF.  For information consult the CIF home page http://www.iucr.org/  #
# cif/home.html                                                              #
#                                                                            #
# This file may be used for bona fide research purposes within the           #
# scientific community so long as proper attribution is given to the journal # 
# article from which it was obtained.                                        #
#                                                                            #
##############################################################################
                                             
data_I
_audit_creation_method     SHELXL97
_chemical_name_systematic
;
Diaquabis(benzyloxyacetato)copper(II)
;
_chemical_name_common     ?
_chemical_formula_moiety     'C18 H22 Cu O8'
_chemical_formula_sum     'C18 H22 Cu O8'
_chemical_formula_iupac     '[Cu (C9 H9 O3)2 (H2 O)2]'
_chemical_formula_weight     429.91
_chemical_melting_point     ?
_symmetry_cell_setting     'Monoclinic'
_symmetry_space_group_name_H-M     'P 21/c'
_symmetry_space_group_name_Hall     '-P 2ybc'
loop_
    _symmetry_equiv_pos_as_xyz
    'x, y, z'
    '-x, y+1/2, -z+1/2'
    '-x, -y, -z'
    'x, -y-1/2, z-1/2'
_cell_length_a     11.8847(4)
_cell_length_b     7.1509(2)
_cell_length_c     11.6564(5)
_cell_angle_alpha     90.00
_cell_angle_beta     110.283(3)
_cell_angle_gamma     90.00
_cell_volume     929.21(6)
_cell_formula_units_Z     2
_cell_measurement_reflns_used     7991
_cell_measurement_theta_min     1.83
_cell_measurement_theta_max     27.64
_cell_measurement_temperature     296(2)
_exptl_crystal_description     'prism'
_exptl_crystal_colour     'blue'
_exptl_crystal_size_max     0.32
_exptl_crystal_size_mid     0.24
_exptl_crystal_size_min     0.18
_exptl_crystal_density_diffrn     1.536
_exptl_crystal_density_meas     ?
_exptl_crystal_density_method     'not measured'
_exptl_crystal_F_000     446
_exptl_absorpt_coefficient_mu     1.218
_exptl_absorpt_correction_type     multi-scan
_exptl_absorpt_process_details     '(SADABS; Sheldrick, 1996)'
_exptl_absorpt_correction_T_min     0.711
_exptl_absorpt_correction_T_max     0.803
_exptl_special_details
;
;
_diffrn_ambient_temperature     296(2)
_diffrn_radiation_type     MoK\a
_diffrn_radiation_wavelength     0.71073
_diffrn_radiation_source     'fine-focus sealed tube'
_diffrn_radiation_monochromator     graphite
_diffrn_measurement_device_type     'Bruker P4'
_diffrn_measurement_method     \w
_diffrn_detector_area_resol_mean     '10.000'
_diffrn_reflns_number     7991
_diffrn_reflns_av_R_equivalents     0.0351
_diffrn_reflns_av_sigmaI/netI     0.0375
_diffrn_reflns_theta_min     1.83
_diffrn_reflns_theta_max     27.64
_diffrn_reflns_theta_full     27.64
_diffrn_measured_fraction_theta_max     0.990
_diffrn_measured_fraction_theta_full     0.990
_diffrn_reflns_limit_h_min     -15
_diffrn_reflns_limit_h_max     15
_diffrn_reflns_limit_k_min     -9
_diffrn_reflns_limit_k_max     8
_diffrn_reflns_limit_l_min     -15
_diffrn_reflns_limit_l_max     10
_diffrn_standards_number     0
_diffrn_standards_interval_count     0
_diffrn_standards_interval_time     0
_diffrn_standards_decay_%     0
_reflns_number_total     2144
_reflns_number_gt     1606
_reflns_threshold_expression     I>2\s(I)
_refine_ls_structure_factor_coef     Fsqd
_refine_ls_matrix_type     full
_refine_ls_R_factor_all     0.0521
_refine_ls_R_factor_gt     0.0336
_refine_ls_wR_factor_gt     0.0767
_refine_ls_wR_factor_ref     0.0823
_refine_ls_goodness_of_fit_ref     1.030
_refine_ls_restrained_S_all     1.030
_refine_ls_number_reflns     2144
_refine_ls_number_parameters     130
_refine_ls_number_restraints     3
_refine_ls_hydrogen_treatment     mixed
_refine_ls_weighting_scheme     calc
_refine_ls_weighting_details
                 'calc w=1/[\s^2^(Fo^2^)+(0.0429P)^2^] where P=(Fo^2^+2Fc^2^)/3'
_atom_sites_solution_hydrogens     geom
_atom_sites_solution_primary     direct
_atom_sites_solution_secondary     difmap
_refine_ls_shift/su_max     0.000
_refine_ls_shift/su_mean     0.000
_refine_diff_density_max     0.404
_refine_diff_density_min     -0.574
_refine_ls_extinction_method     none
_refine_ls_extinction_coef     ?
loop_
    _atom_type_symbol
    _atom_type_description
    _atom_type_scat_dispersion_real
    _atom_type_scat_dispersion_imag
    _atom_type_scat_source
    'C' 'C' 0.0033 0.0016
                         'International Tables Vol C Tables 4.2.6.8 and 6.1.1.4'
    'H' 'H' 0.0000 0.0000
                         'International Tables Vol C Tables 4.2.6.8 and 6.1.1.4'
    'O' 'O' 0.0106 0.0060
                         'International Tables Vol C Tables 4.2.6.8 and 6.1.1.4'
    'Cu' 'Cu' 0.3201 1.2651
                         'International Tables Vol C Tables 4.2.6.8 and 6.1.1.4'
_computing_data_collection     'APEX2 (Bruker, 2004)'
_computing_cell_refinement     'SAINT (Bruker, 2004)'
_computing_data_reduction     'SAINT (Bruker, 2004)'
_computing_structure_solution     'SHELXS97 (Sheldrick, 2008)'
_computing_structure_refinement     'SHELXL97 (Sheldrick, 2008)'
_computing_molecular_graphics     'SHELXTL (Sheldrick, 2008)'
_computing_publication_material     'SHELXL97 (Sheldrick, 2008)'
loop_
    _atom_site_type_symbol
    _atom_site_label
    _atom_site_fract_x
    _atom_site_fract_y
    _atom_site_fract_z
    _atom_site_U_iso_or_equiv
    _atom_site_adp_type
    _atom_site_calc_flag
    _atom_site_refinement_flags
    _atom_site_occupancy
    _atom_site_disorder_assembly
    _atom_site_disorder_group
    Cu Cu1 0.5000 0.0000 0.5000 0.02860(13) Uani d S 1 . .
    O O1 0.47417(14) 0.2249(2) 0.58090(13) 0.0345(4) Uani d . 1 . .
    O O2 0.53762(17) 0.4957(2) 0.67150(14) 0.0417(4) Uani d . 1 . .
    O O3 0.66880(13) 0.1742(2) 0.52517(14) 0.0407(4) Uani d . 1 . .
    O O1W 0.42562(15) 0.1187(2) 0.33393(14) 0.0374(4) Uani d D 1 . .
    C C1 0.5503(2) 0.3554(3) 0.61482(17) 0.0325(5) Uani d . 1 . .
    C C2 0.6644(2) 0.3444(3) 0.5852(2) 0.0376(5) Uani d . 1 . .
    C C3 0.7506(2) 0.1723(4) 0.4603(2) 0.0442(6) Uani d . 1 . .
    C C4 0.8798(2) 0.1745(3) 0.54208(19) 0.0341(5) Uani d . 1 . .
    C C5 0.9166(2) 0.0908(4) 0.6556(2) 0.0427(6) Uani d . 1 . .
    C C6 1.0355(3) 0.0908(4) 0.7283(2) 0.0510(7) Uani d . 1 . .
    C C7 1.1196(2) 0.1751(4) 0.6891(2) 0.0513(7) Uani d . 1 . .
    C C8 1.0844(2) 0.2568(4) 0.5758(3) 0.0507(7) Uani d . 1 . .
    C C9 0.9650(2) 0.2583(4) 0.5025(2) 0.0430(6) Uani d . 1 . .
    H H1W1 0.425(2) 0.2360(13) 0.335(2) 0.056 Uiso d D 1 . .
    H H1W2 0.457(2) 0.075(3) 0.286(2) 0.056 Uiso d D 1 . .
    H H2A 0.6675 0.4486 0.5331 0.045 Uiso calc R 1 . .
    H H2B 0.7333 0.3530 0.6601 0.045 Uiso calc R 1 . .
    H H3A 0.7352 0.2803 0.4067 0.053 Uiso calc R 1 . .
    H H3B 0.7361 0.0612 0.4094 0.053 Uiso calc R 1 . .
    H H5A 0.8604 0.0339 0.6833 0.051 Uiso calc R 1 . .
    H H6A 1.0593 0.0333 0.8045 0.061 Uiso calc R 1 . .
    H H7A 1.1998 0.1768 0.7392 0.062 Uiso calc R 1 . .
    H H8A 1.1414 0.3115 0.5482 0.061 Uiso calc R 1 . .
    H H9A 0.9416 0.3157 0.4262 0.052 Uiso calc R 1 . .
loop_
    _atom_site_aniso_label
    _atom_site_aniso_U_11
    _atom_site_aniso_U_22
    _atom_site_aniso_U_33
    _atom_site_aniso_U_12
    _atom_site_aniso_U_13
    _atom_site_aniso_U_23
    Cu1 0.0348(2) 0.0229(2) 0.03073(19) -0.00185(16) 0.01464(16) -0.00319(15)
    O1 0.0435(9) 0.0261(8) 0.0393(8) -0.0028(7) 0.0212(7) -0.0052(7)
    O2 0.0643(11) 0.0267(9) 0.0400(8) -0.0002(8) 0.0254(8) -0.0066(7)
    O1W 0.0465(10) 0.0316(9) 0.0357(8) 0.0020(8) 0.0160(7) 0.0004(7)
    C1 0.0444(13) 0.0287(12) 0.0245(9) 0.0028(10) 0.0122(10) 0.0021(9)
    C2 0.0400(13) 0.0300(13) 0.0423(12) -0.0057(10) 0.0136(11) -0.0086(10)
    O3 0.0369(9) 0.0375(9) 0.0537(9) -0.0061(7) 0.0234(8) -0.0147(8)
    C3 0.0414(14) 0.0559(17) 0.0389(12) -0.0013(12) 0.0188(11) -0.0086(11)
    C4 0.0382(12) 0.0335(12) 0.0347(11) 0.0017(10) 0.0178(10) -0.0028(9)
    C5 0.0493(16) 0.0419(14) 0.0427(12) 0.0061(12) 0.0233(12) 0.0054(11)
    C6 0.0590(18) 0.0537(17) 0.0393(13) 0.0205(14) 0.0158(13) 0.0053(12)
    C7 0.0400(14) 0.0482(17) 0.0584(15) 0.0070(13) 0.0077(13) -0.0118(13)
    C8 0.0413(15) 0.0456(16) 0.0726(18) -0.0036(12) 0.0289(14) -0.0005(14)
    C9 0.0453(14) 0.0432(15) 0.0459(13) 0.0038(11) 0.0225(12) 0.0055(11)
loop_
    _geom_bond_atom_site_label_1
    _geom_bond_atom_site_label_2
    _geom_bond_site_symmetry_2
    _geom_bond_distance
    _geom_bond_publ_flag
    Cu1 O1 . 1.9420(14) NO
    Cu1 O3 . 2.2922(14) NO
    Cu1 O1W . 2.0157(15) NO
    O1 C1 . 1.264(3) NO
    O2 C1 . 1.239(2) NO
    Cu1 O1 3_656 1.9420(14) NO
    Cu1 O3 3_656 2.2922(14) NO
    Cu1 O1W 3_656 2.0157(15) NO
    O3 C3 . 1.424(2) NO
    O1W H1W1 . 0.839(9) NO
    O1W H1W2 . 0.83(2) NO
    C1 C2 . 1.512(3) NO
    C2 O3 . 1.414(2) NO
    C2 H2A . 0.9700 NO
    C2 H2B . 0.9700 NO
    C3 C4 . 1.500(3) NO
    C3 H3A . 0.9700 NO
    C3 H3B . 0.9700 NO
    C4 C5 . 1.379(3) NO
    C4 C9 . 1.386(3) NO
    C5 C6 . 1.372(4) NO
    C5 H5A . 0.9300 NO
    C6 C7 . 1.374(4) NO
    C6 H6A . 0.9300 NO
    C7 C8 . 1.370(4) NO
    C7 H7A . 0.9300 NO
    C8 C9 . 1.380(4) NO
    C8 H8A . 0.9300 NO
    C9 H9A . 0.9300 NO
loop_
    _geom_angle_atom_site_label_1
    _geom_angle_atom_site_label_2
    _geom_angle_atom_site_label_3
    _geom_angle_site_symmetry_1
    _geom_angle_site_symmetry_3
    _geom_angle
    _geom_angle_publ_flag
    O1 Cu1 O1 3_656 . 180.00(7) NO
    O1 Cu1 O3 3_656 . 103.51(6) NO
    O1 Cu1 O3 . . 76.49(6) NO
    O1 Cu1 O1W 3_656 . 88.45(6) NO
    O1 Cu1 O1W . . 91.55(6) NO
    O3 Cu1 O3 . 3_656 180.0 NO
    O1W Cu1 O3 . . 88.11(6) NO
    O1W Cu1 O3 3_656 . 91.89(6) NO
    O1W Cu1 O1W . 3_656 180.0 NO
    Cu1 O1W H1W1 . . 114.0(18) NO
    Cu1 O1W H1W2 . . 109.5(18) NO
    O1 Cu1 O3 3_656 3_656 76.49(6) NO
    O1 Cu1 O3 . 3_656 103.51(6) NO
    O1 Cu1 O1W 3_656 3_656 91.55(6) NO
    O1 Cu1 O1W . 3_656 88.45(6) NO
    O1 C1 C2 . . 119.44(18) NO
    O2 C1 O1 . . 123.9(2) NO
    O2 C1 C2 . . 116.6(2) NO
    O3 C2 C1 . . 110.35(18) NO
    O3 C2 H2A . . 109.6 NO
    O3 C2 H2B . . 109.6 NO
    O3 C3 C4 . . 113.51(18) NO
    O3 C3 H3A . . 108.9 NO
    O3 C3 H3B . . 108.9 NO
    O1W Cu1 O3 . 3_656 91.89(6) NO
    O1W Cu1 O3 3_656 3_656 88.11(6) NO
    C1 O1 Cu1 . . 123.14(13) NO
    C1 C2 H2A . . 109.6 NO
    C1 C2 H2B . . 109.6 NO
    C2 O3 C3 . . 114.88(17) NO
    C2 O3 Cu1 . . 110.48(12) NO
    C3 O3 Cu1 . . 130.94(13) NO
    C4 C3 H3A . . 108.9 NO
    C4 C3 H3B . . 108.9 NO
    C4 C5 H5A . . 119.7 NO
    C4 C9 H9A . . 119.9 NO
    C5 C4 C9 . . 118.8(2) NO
    C5 C4 C3 . . 121.3(2) NO
    C5 C6 C7 . . 120.4(2) NO
    C5 C6 H6A . . 119.8 NO
    C6 C5 C4 . . 120.6(2) NO
    C6 C5 H5A . . 119.7 NO
    C6 C7 H7A . . 120.2 NO
    C7 C6 H6A . . 119.8 NO
    C7 C8 C9 . . 120.3(2) NO
    C7 C8 H8A . . 119.9 NO
    C8 C7 C6 . . 119.6(2) NO
    C8 C7 H7A . . 120.2 NO
    C8 C9 C4 . . 120.3(2) NO
    C8 C9 H9A . . 119.9 NO
    C9 C8 H8A . . 119.9 NO
    C9 C4 C3 . . 119.9(2) NO
    H1W1 O1W H1W2 . . 113.6(15) NO
    H2A C2 H2B . . 108.1 NO
    H3A C3 H3B . . 107.7 NO
loop_
    _geom_torsion_atom_site_label_1
    _geom_torsion_atom_site_label_2
    _geom_torsion_atom_site_label_3
    _geom_torsion_atom_site_label_4
    _geom_torsion_site_symmetry_1
    _geom_torsion_site_symmetry_2
    _geom_torsion_site_symmetry_3
    _geom_torsion_site_symmetry_4
    _geom_torsion
    _geom_torsion_publ_flag
    Cu1 O1 C1 O2 . . . . -176.53(15) NO
    Cu1 O1 C1 C2 . . . . 3.9(3) NO
    Cu1 O3 C3 C4 . . . . -134.22(17) NO
    O1 Cu1 O3 C2 3_656 . . . -179.29(13) NO
    O1 Cu1 O3 C2 . . . . 0.71(13) NO
    O1 Cu1 O3 C3 3_656 . . . 24.0(2) NO
    O1 Cu1 O3 C3 . . . . -156.0(2) NO
    O1 C1 C2 O3 . . . . -2.8(3) NO
    O2 C1 C2 O3 . . . . 177.60(17) NO
    O3 Cu1 O1 C1 . . . . -2.51(15) NO
    O3 Cu1 O1 C1 3_656 . . . 177.49(15) NO
    O3 C3 C4 C5 . . . . 31.9(3) NO
    O3 C3 C4 C9 . . . . -149.7(2) NO
    O1W Cu1 O1 C1 . . . . -90.19(16) NO
    O1W Cu1 O1 C1 3_656 . . . 89.81(16) NO
    O1W Cu1 O3 C2 . . . . 92.76(14) NO
    O1W Cu1 O3 C2 3_656 . . . -87.24(14) NO
    O1W Cu1 O3 C3 . . . . -63.95(19) NO
    O1W Cu1 O3 C3 3_656 . . . 116.05(19) NO
    C1 C2 O3 C3 . . . . 161.48(18) NO
    C1 C2 O3 Cu1 . . . . 0.7(2) NO
    C2 O3 C3 C4 . . . . 69.9(3) NO
    C3 C4 C5 C6 . . . . 178.6(2) NO
    C3 C4 C9 C8 . . . . -178.3(2) NO
    C4 C5 C6 C7 . . . . 0.3(4) NO
    C5 C4 C9 C8 . . . . 0.2(3) NO
    C5 C6 C7 C8 . . . . -1.2(4) NO
    C6 C7 C8 C9 . . . . 1.5(4) NO
    C7 C8 C9 C4 . . . . -1.0(4) NO
    C9 C4 C5 C6 . . . . 0.1(3) NO
loop_
    _geom_hbond_atom_site_label_D
    _geom_hbond_atom_site_label_H
    _geom_hbond_atom_site_label_A
    _geom_hbond_site_symmetry_A
    _geom_hbond_distance_DH
    _geom_hbond_distance_HA
    _geom_hbond_distance_DA
    _geom_hbond_angle_DHA
    _geom_hbond_publ_flag
    O1W H1W1 O2 3_666 0.839(9) 1.978(12) 2.796(2) 165(2) YES
    O1W H1W2 O2 4_565 0.83(2) 1.964(10) 2.788(2) 173(2) YES
data_global
_journal_date_recd_electronic     2008-04-07
_journal_date_accepted     2008-04-17
_journal_name_full     'Acta Crystallographica, Section E'
_journal_year     2008
_journal_volume     64
_journal_issue      5
_journal_page_first     m691
_journal_page_last     m691
_journal_paper_category     QM
_journal_coeditor_code     CV2398
_publ_contact_author_name     'Prof. Chang-Sheng Gu'
_publ_contact_author_address
;
Department of Applied Chemistry
Guangdong Ocean University
Zhanjiang 524088
People's Republic of China
;
_publ_contact_author_email     liujiwei0706@163.com
_publ_contact_author_fax     '(86)759 2152 961'
_publ_contact_author_phone     '(86)759 2152 961'
_publ_section_title
;
Diaquabis(benzyloxyacetato)copper(II)
;
loop_
    _publ_author_name
    _publ_author_address
    'Sheng-Li Sun'
;
Monitoring Center of Marine Resources and the Environment
Guangdong Ocean University
Zhanjiang 524088
People's Republic of China
;
    'Chun-Liang Chen'
;
Monitoring Center of Marine Resources and the Environment
Guangdong Ocean University
Zhanjiang 524088
People's Republic of China
;
    'Chang-Sheng Gu'
;
Department of Applied Chemistry
Guangdong Ocean University
Zhanjiang 524088
People's Republic of China
;
    'Weng-Dong Song'
;
Department of Applied Chemistry
Guangdong Ocean University
Zhanjiang 524088
People's Republic of China
;
    'Xiao-Min Hao'
;
Department of Applied Chemistry
Guangdong Ocean University
Zhanjiang 524088
People's Republic of China
;
