# Supplementary material for: Diaqua­bis(benzyl­oxyacetato)copper(II)
Source: Acta Crystallogr Sect E Struct Rep Online. 2008 Apr 23;64(Pt 5):m691. doi: 10.1107/S1600536808010593 (PMC2961141; doi:10.1107/S1600536808010593)
Supplement: Supplementary file 2 [file e-64-0m691-Isup2.hkl]

# 
# h,k,l, Fc-squared, Fo-squared, sigma(Fo-squared) and status flag 
# 
data_I
_shelx_title ' g in P2(1)/c' 
_shelx_refln_list_code          4 
_shelx_F_calc_maximum      148.77 
_exptl_crystal_F_000       446.00 
_reflns_d_resolution_high  0.7659 
 
loop_ 
 _symmetry_equiv_pos_as_xyz 
 'x, y, z' 
 '-x, y+1/2, -z+1/2' 
 '-x, -y, -z' 
 'x, -y-1/2, z-1/2' 
 
_cell_length_a    11.8847 
_cell_length_b     7.1509 
_cell_length_c    11.6564 
_cell_angle_alpha  90.000 
_cell_angle_beta  110.283 
_cell_angle_gamma  90.000 
 
_shelx_F_squared_multiplier     1.000 
 
loop_ 
 _refln_index_h 
 _refln_index_k 
 _refln_index_l 
 _refln_F_squared_calc 
 _refln_F_squared_meas 
 _refln_F_squared_sigma 
 _refln_observed_status 
   1   0   0     5428.02     5443.85     66.41 o 
   2   0   0    22133.66    20890.46    182.73 o 
   3   0   0     3613.32     3645.43     36.40 o 
   4   0   0     2121.57     2008.96     39.10 o 
   5   0   0     8275.30     8391.09     69.16 o 
   6   0   0      601.33      523.60     12.48 o 
   7   0   0      915.68      926.94     17.32 o 
   8   0   0      241.85      239.09     21.64 o 
   9   0   0       24.95       17.81     11.55 o 
  10   0   0       15.85       23.42      9.44 o 
  11   0   0      251.61      273.45     46.54 o 
  12   0   0      202.86      190.10     38.74 o 
  13   0   0      212.44      220.99     20.14 o 
  14   0   0        0.84      -11.33     11.33 o 
   1   1   0     2228.77     2152.06     22.71 o 
   2   1   0      641.26      648.83      8.85 o 
   3   1   0     1645.32     1603.85     17.49 o 
   4   1   0     2359.07     2469.62     20.30 o 
   5   1   0      338.13      338.60      6.41 o 
   6   1   0      136.45      137.26      4.98 o 
   7   1   0       52.28       54.91      4.40 o 
   8   1   0        5.28        3.69      3.46 o 
   9   1   0       51.19       41.59      6.55 o 
  10   1   0      139.43      132.01      9.58 o 
  11   1   0       80.94       83.06      9.17 o 
  12   1   0       10.46        6.02      7.15 o 
  13   1   0        4.78        1.64      8.26 o 
  14   1   0        0.71       -4.24      8.92 o 
   0   2   0      432.53      477.30     11.13 o 
   1   2   0     4739.40     4753.37     33.10 o 
   2   2   0     2615.08     2523.53     20.19 o 
   3   2   0     2627.32     2462.37     19.13 o 
   4   2   0     2292.38     2258.81     23.32 o 
   5   2   0      237.37      191.87      8.40 o 
   6   2   0      765.60      729.78     11.52 o 
   7   2   0      403.56      375.08      8.96 o 
   8   2   0      314.53      327.34      9.09 o 
   9   2   0      652.72      657.95     13.09 o 
  10   2   0      329.14      335.00     13.31 o 
  11   2   0       93.74      114.07     10.08 o 
  12   2   0       91.86       79.82      9.91 o 
  13   2   0       33.95       28.10      9.04 o 
  14   2   0      117.42      133.85     13.23 o 
   1   3   0       45.21       45.01      2.71 o 
   2   3   0      138.94      140.67      3.69 o 
   3   3   0       34.31       37.20      2.44 o 
   4   3   0        0.46        1.19      1.47 o 
   5   3   0       11.74        8.03      2.77 o 
   6   3   0      380.93      406.04      9.21 o 
   7   3   0       23.48       27.69      4.34 o 
   8   3   0      549.17      532.28     12.10 o 
   9   3   0       16.09       15.51      4.84 o 
  10   3   0      226.96      210.28     10.74 o 
  11   3   0        0.11        0.88      6.63 o 
  12   3   0       17.28       14.53      8.21 o 
  13   3   0        2.31       -4.94     10.17 o 
   0   4   0      878.14      804.93     14.45 o 
   1   4   0     1232.35     1192.86     12.78 o 
   2   4   0     3072.44     3090.77     22.10 o 
   3   4   0     2458.33     2493.40     19.28 o 
   4   4   0     2563.57     2673.62     20.05 o 
   5   4   0     1303.92     1387.97     28.68 o 
   6   4   0     1135.15     1211.18     24.47 o 
   7   4   0      932.68     1016.88     18.38 o 
   8   4   0      598.76      634.26     15.12 o 
   9   4   0      597.27      607.51     20.11 o 
  10   4   0      255.25      268.77     12.22 o 
  11   4   0       53.03       73.25     11.87 o 
  12   4   0       26.14       28.98     32.96 o 
  13   4   0        9.25        3.23     13.24 o 
   1   5   0      259.92      270.08      7.54 o 
   2   5   0      121.81      127.03      5.24 o 
   3   5   0        1.37        2.24      2.99 o 
   4   5   0       23.08       15.06      3.97 o 
   5   5   0        0.59       -0.08      4.21 o 
   6   5   0       94.13       99.71      8.64 o 
   7   5   0       60.39       61.78      7.23 o 
   8   5   0      229.22      242.54     11.47 o 
   9   5   0       18.50       12.23      8.56 o 
  10   5   0        2.79        1.54      8.14 o 
  11   5   0        7.74        0.40      9.47 o 
  12   5   0        4.11        0.83     13.84 o 
   0   6   0     1291.20     1307.32     33.27 o 
   1   6   0     1619.31     1716.92     24.51 o 
   2   6   0       72.25       78.32      7.85 o 
   3   6   0      626.41      647.30     21.00 o 
   4   6   0      176.63      181.20     12.86 o 
   5   6   0      701.19      720.35     22.22 o 
   6   6   0      608.34      597.03     43.05 o 
   7   6   0      106.18      110.48     11.70 o 
   8   6   0      277.21      229.13     16.60 o 
   9   6   0        2.22       -0.22      8.39 o 
  10   6   0       24.46       10.46     10.13 o 
  11   6   0      103.28       74.76     16.09 o 
   1   7   0      136.64      147.85     12.49 o 
   2   7   0       90.66       81.79     10.52 o 
   3   7   0       19.11       30.29     11.32 o 
   4   7   0        0.25       -2.27     13.64 o 
   5   7   0        0.97       -7.53     14.10 o 
   6   7   0       24.02       30.83     17.26 o 
   7   7   0        5.12       25.32     18.20 o 
   8   7   0       20.63       10.10     19.26 o 
   9   7   0        0.20        5.91     18.98 o 
   0   8   0      439.65      450.68     33.48 o 
   1   8   0      532.01      592.48     26.80 o 
   2   8   0      708.38      663.92     42.11 o 
   3   8   0      309.77      224.79     30.07 o 
   4   8   0      328.96      204.44     30.45 o 
   5   8   0       74.53       61.07     22.01 o 
   6   8   0       42.32       26.18     18.94 o 
   7   8   0       83.03       53.49     22.73 o 
   1   9   0        0.63       -9.47     15.11 o 
   2   9   0        6.18       -1.87     18.77 o 
   3   9   0        0.43        4.80     19.76 o 
 -14   1   1       51.02       61.18     10.83 o 
 -13   1   1      156.38      166.05     12.78 o 
 -12   1   1      264.43      261.76     13.30 o 
 -11   1   1      181.96      190.04     11.08 o 
 -10   1   1      433.70      435.11     13.80 o 
  -9   1   1       26.51       33.79      5.12 o 
  -8   1   1      671.02      672.25     15.08 o 
  -7   1   1      125.68      119.77      5.33 o 
  -6   1   1      376.57      341.71      7.08 o 
  -5   1   1      954.89      874.00     10.68 o 
  -4   1   1     1065.71      972.48     12.75 o 
  -3   1   1     2296.45     2068.54     22.70 o 
  -2   1   1     1105.01     1020.45     12.57 o 
  -1   1   1      456.34      463.46      6.03 o 
   0   1   1     6152.44     6100.43     43.20 o 
   1   1   1     1488.47     1493.64     12.32 o 
   2   1   1     1687.50     1639.28     15.38 o 
   3   1   1     1875.65     1817.02     15.03 o 
   4   1   1     1086.28     1053.33     11.89 o 
   5   1   1     2851.16     2938.87     24.24 o 
   6   1   1      773.22      782.87     12.34 o 
   7   1   1     1662.29     1693.78     21.66 o 
   8   1   1     1022.35     1032.11     28.12 o 
   9   1   1     1007.21     1045.15     23.38 o 
  10   1   1      372.71      401.54     14.64 o 
  11   1   1      451.17      443.34     22.05 o 
  12   1   1      176.57      203.75     13.14 o 
  13   1   1      110.69      121.73     19.97 o 
  14   1   1       50.29       22.81     15.31 o 
 -14   2   1        7.18       10.60      9.19 o 
 -13   2   1        8.14        7.56      7.72 o 
 -12   2   1       40.23       39.83      8.08 o 
 -11   2   1       10.44        7.43      6.15 o 
 -10   2   1       39.29       34.44      5.83 o 
  -9   2   1       20.69       15.34      4.35 o 
  -8   2   1       43.29       36.44      4.36 o 
  -7   2   1      696.03      765.69     12.14 o 
  -6   2   1      109.50       99.36      4.86 o 
  -5   2   1     1168.40     1214.55     13.88 o 
  -4   2   1      451.87      458.36      8.36 o 
  -3   2   1      383.91      404.05      6.65 o 
  -2   2   1     1259.25     1318.27     15.27 o 
  -1   2   1     7329.24     7436.93     56.71 o 
   0   2   1       11.02       12.90      1.91 o 
   1   2   1     2573.38     2514.18     21.83 o 
   2   2   1      508.43      519.84      8.26 o 
   3   2   1      518.31      494.79      6.59 o 
   4   2   1      949.77     1010.39     11.29 o 
   5   2   1        8.08       11.39      3.31 o 
   6   2   1       11.33       11.11      3.35 o 
   7   2   1        1.22        2.28      3.54 o 
   8   2   1      110.59      108.31      6.68 o 
   9   2   1       15.45       14.37      6.17 o 
  10   2   1       14.33        8.95      6.64 o 
  11   2   1        0.17        1.45      7.09 o 
  12   2   1        3.88       10.94      8.08 o 
  13   2   1        6.69        9.95     10.43 o 
 -14   3   1      142.20      128.02     19.40 o 
 -13   3   1       43.78       44.50     11.33 o 
 -12   3   1       89.37      102.06     24.23 o 
 -11   3   1      109.10      115.30     10.07 o 
 -10   3   1      219.48      212.74      9.20 o 
  -9   3   1      926.52      923.27     15.63 o 
  -8   3   1      266.74      276.51      8.62 o 
  -7   3   1      515.63      518.47     10.56 o 
  -6   3   1      802.72      789.72     11.37 o 
  -5   3   1       50.72       39.60      3.63 o 
  -4   3   1      764.38      736.03      8.50 o 
  -3   3   1      339.15      297.92      6.27 o 
  -2   3   1      888.59      835.44      8.94 o 
  -1   3   1     1416.47     1310.44     12.49 o 
   0   3   1        5.20        7.93      2.02 o 
   1   3   1      655.06      612.77      8.47 o 
   2   3   1     3096.45     2989.75     20.19 o 
   3   3   1     1462.99     1449.84     14.00 o 
   4   3   1     2049.55     2049.24     16.58 o 
   5   3   1      736.55      707.03     10.93 o 
   6   3   1      796.13      766.63     12.99 o 
   7   3   1      765.43      768.36     13.77 o 
   8   3   1      123.27      146.95      7.76 o 
   9   3   1      339.62      336.70     12.55 o 
  10   3   1      243.13      252.26     13.01 o 
  11   3   1       43.68       51.33      9.18 o 
  12   3   1       83.28       78.91     12.48 o 
  13   3   1       32.39       29.02     11.84 o 
 -13   4   1        0.15       -0.58      9.95 o 
 -12   4   1        7.33       14.44      9.65 o 
 -11   4   1       28.22       24.32      8.86 o 
 -10   4   1       75.54       65.33      7.87 o 
  -9   4   1        8.82        5.77      5.05 o 
  -8   4   1       28.86       25.80      5.65 o 
  -7   4   1        3.79        1.54      4.04 o 
  -6   4   1        7.48        6.23      3.65 o 
  -5   4   1      213.07      214.88      9.40 o 
  -4   4   1        6.19        9.17      2.54 o 
  -3   4   1      474.47      513.82      8.00 o 
  -2   4   1        9.81        8.65      2.27 o 
  -1   4   1       11.60       17.30      2.48 o 
   0   4   1        0.60       -0.01      1.91 o 
   1   4   1      487.50      526.02      7.90 o 
   2   4   1        0.17       -0.47      1.99 o 
   3   4   1       30.61       29.06      2.99 o 
   4   4   1      137.16      150.36      5.30 o 
   5   4   1       14.79        8.81      3.75 o 
   6   4   1        2.52        2.08      3.83 o 
   7   4   1       68.32       78.04      6.27 o 
   8   4   1       19.53       18.16      5.10 o 
   9   4   1        0.70       -5.76      5.76 o 
  10   4   1        8.24        5.97     12.28 o 
  11   4   1        0.38        4.57     19.98 o 
  12   4   1        7.02        5.30     17.97 o 
 -12   5   1       52.54       62.97     15.65 o 
 -11   5   1      161.88      172.42     16.34 o 
 -10   5   1       80.12       90.25     10.06 o 
  -9   5   1      134.91      123.29     13.84 o 
  -8   5   1      287.54      290.87     18.29 o 
  -7   5   1      417.68      413.80     16.26 o 
  -6   5   1      263.20      261.67     10.70 o 
  -5   5   1      493.37      497.84     12.51 o 
  -4   5   1      119.85      124.17      7.70 o 
  -3   5   1      216.35      209.72      6.97 o 
  -2   5   1      164.97      162.05      8.86 o 
  -1   5   1      584.96      578.51      9.38 o 
   0   5   1     1185.36     1257.21     14.12 o 
   1   5   1     1681.91     1713.13     18.98 o 
   2   5   1      645.50      673.57     12.40 o 
   3   5   1     1683.52     1732.45     23.50 o 
   4   5   1     1218.69     1307.10     22.95 o 
   5   5   1     1330.16     1389.48     24.82 o 
   6   5   1     1417.76     1452.64     26.37 o 
   7   5   1      337.66      355.82     16.46 o 
   8   5   1      775.97      777.34     24.51 o 
   9   5   1       69.32       78.62     11.54 o 
  10   5   1      123.29      103.33     12.98 o 
  11   5   1      105.29      108.52     26.39 o 
 -11   6   1       29.74        8.70     10.21 o 
 -10   6   1       14.57       24.20     10.15 o 
  -9   6   1        0.27       -5.22      7.95 o 
  -8   6   1        0.16        0.51      7.83 o 
  -7   6   1        6.75        8.78      7.40 o 
  -6   6   1        0.19        3.80      5.07 o 
  -5   6   1        0.54       -1.22      4.97 o 
  -4   6   1        0.49        4.43      5.92 o 
  -3   6   1        3.98        0.96      4.83 o 
  -2   6   1        0.69        2.16      4.23 o 
  -1   6   1       26.04       32.28      5.51 o 
   0   6   1      109.27      109.96      7.70 o 
   1   6   1      254.61      263.78     10.18 o 
   2   6   1       86.18       88.02     11.20 o 
   3   6   1       47.09       35.27     15.67 o 
   4   6   1        1.94        2.07      6.63 o 
   5   6   1       21.29       13.87      8.39 o 
   6   6   1        1.37        2.48     13.74 o 
   7   6   1       60.98       67.38     19.11 o 
   8   6   1        0.76        0.53     15.36 o 
   9   6   1       48.76       27.21     27.57 o 
  10   6   1       20.62       28.21     13.84 o 
  -9   7   1      158.52      124.70     20.98 o 
  -8   7   1       44.25       42.94     13.38 o 
  -7   7   1       82.56       78.30     14.58 o 
  -6   7   1       39.63       35.26     12.52 o 
  -5   7   1       81.03       80.63     14.34 o 
  -4   7   1      152.62      160.33     37.72 o 
  -3   7   1       71.67       87.39     16.36 o 
  -2   7   1       96.47      118.00     13.29 o 
  -1   7   1       23.83       31.80      8.35 o 
   0   7   1       88.37      101.52     10.73 o 
   1   7   1      106.51      126.90     16.19 o 
   2   7   1      130.47      125.46     12.25 o 
   3   7   1      218.67      241.22     23.31 o 
   4   7   1      172.15      154.34     24.07 o 
   5   7   1      141.16      109.87     23.00 o 
   6   7   1      171.46      132.54     24.18 o 
   7   7   1      101.68       68.14     21.04 o 
   8   7   1      259.79      138.72     26.28 o 
   9   7   1      112.33       82.79     24.33 o 
  -7   8   1        6.52       -9.13     17.87 o 
  -6   8   1        6.65       -6.73     16.94 o 
  -5   8   1        8.89      -10.59     17.19 o 
  -4   8   1       28.54        8.94     17.26 o 
  -3   8   1        1.64       -3.91     15.03 o 
  -2   8   1       16.19       21.84     16.12 o 
  -1   8   1       12.65       13.31     10.71 o 
   0   8   1       42.85       36.94     11.88 o 
   1   8   1        3.00        1.94     10.25 o 
   2   8   1       28.18       14.88     16.08 o 
   3   8   1        2.74       -4.48     15.28 o 
   4   8   1        7.59       -5.45     16.14 o 
   5   8   1        0.97       17.07     18.14 o 
   6   8   1        0.35        5.26     18.88 o 
   7   8   1        6.50      -16.54     16.54 o 
  -3   9   1      154.51       94.11     25.42 o 
  -2   9   1      191.17      134.30     27.32 o 
  -1   9   1      319.47      215.30     31.21 o 
   0   9   1       96.43      110.72     17.72 o 
   1   9   1      208.12      169.95     29.17 o 
   2   9   1      182.78      123.26     27.27 o 
   3   9   1      119.59       61.79     23.78 o 
 -15   0   2       10.25       -4.27     12.64 o 
 -14   0   2        9.05        0.47     11.59 o 
 -13   0   2       86.31       90.38     14.76 o 
 -12   0   2      220.44      226.83     17.42 o 
 -11   0   2      102.46       98.40     12.27 o 
 -10   0   2        5.18        6.64      6.74 o 
  -9   0   2       32.74       33.18      7.48 o 
  -8   0   2     1606.20     1620.49     24.73 o 
  -7   0   2     4462.66     4373.11     61.84 o 
  -6   0   2     5400.20     5248.49     50.10 o 
  -5   0   2     5500.56     5300.45     44.06 o 
  -4   0   2     4785.81     4468.47     36.68 o 
  -3   0   2     4113.64     3909.86     35.61 o 
  -2   0   2     5533.21     5263.93     87.92 o 
  -1   0   2     7176.95     6965.54     61.38 o 
   0   0   2    10159.62    10046.95    107.70 o 
   1   0   2      587.16      566.04     13.57 o 
   2   0   2     1708.68     1675.13     20.89 o 
   3   0   2      619.96      676.38     14.34 o 
   4   0   2      541.13      500.24     13.58 o 
   5   0   2     2669.71     2776.89     62.53 o 
   6   0   2     1202.68     1232.88     23.23 o 
   7   0   2      612.14      586.74     31.03 o 
   8   0   2      445.97      478.61     20.36 o 
   9   0   2      403.16      437.48     26.45 o 
  10   0   2      330.02      357.51     22.70 o 
  11   0   2      503.21      495.25    106.86 o 
  12   0   2      330.40      323.18     33.48 o 
  13   0   2      109.52       72.33     23.49 o 
 -15   1   2        3.24        2.18      9.16 o 
 -14   1   2       71.52       70.54     10.50 o 
 -13   1   2       17.86       12.17      7.75 o 
 -12   1   2       12.19       10.25      6.65 o 
 -11   1   2        1.59       -3.02      5.03 o 
 -10   1   2      604.85      595.56     22.05 o 
  -9   1   2      449.43      428.56     10.61 o 
  -8   1   2       46.23       43.26      4.14 o 
  -7   1   2       98.03      102.28      4.21 o 
  -6   1   2      544.73      551.46      7.30 o 
  -5   1   2     2702.28     2786.37     21.94 o 
  -4   1   2      134.69      137.76      3.95 o 
  -3   1   2       28.38       31.29      2.10 o 
  -2   1   2      760.63      780.70      9.41 o 
  -1   1   2     5146.57     5122.19     51.13 o 
   0   1   2     6004.13     6182.22     55.73 o 
   1   1   2     2745.87     2844.99     32.55 o 
   2   1   2     1096.19     1127.73     10.53 o 
   3   1   2      460.13      491.82      7.24 o 
   4   1   2     1128.54     1227.10     12.99 o 
   5   1   2      875.21      871.11     12.74 o 
   6   1   2       72.61       61.54      5.14 o 
   7   1   2      217.16      239.85     10.63 o 
   8   1   2       22.01       19.96      6.10 o 
   9   1   2        1.68        1.35      5.81 o 
  10   1   2      306.70      317.14     14.41 o 
  11   1   2       22.95       14.06      9.02 o 
  12   1   2       32.98        4.27     11.73 o 
  13   1   2        0.00        4.62     13.00 o 
 -14   2   2      151.98      158.34     14.11 o 
 -13   2   2      163.70      148.72     11.62 o 
 -12   2   2      237.74      208.82     15.35 o 
 -11   2   2      343.08      346.46     13.54 o 
 -10   2   2     1433.71     1448.60     21.75 o 
  -9   2   2     1015.18     1033.53     15.61 o 
  -8   2   2     1923.80     1940.56     25.82 o 
  -7   2   2      720.26      699.19     10.51 o 
  -6   2   2     2246.67     2102.48     21.92 o 
  -5   2   2     2651.34     2638.84     24.44 o 
  -4   2   2     1450.13     1459.48     15.89 o 
  -3   2   2     6865.98     6760.09     64.75 o 
  -2   2   2       14.26       31.29      3.65 o 
  -1   2   2     4426.90     4295.92     57.22 o 
   0   2   2     1252.47     1427.58     14.77 o 
   1   2   2     1025.32      908.57     12.59 o 
   2   2   2      613.66      524.27      8.17 o 
   3   2   2      393.19      343.06      6.00 o 
   4   2   2      159.53      156.99      4.49 o 
   5   2   2        5.40       13.18      2.90 o 
   6   2   2       85.34       84.87      6.31 o 
   7   2   2      267.96      291.97     13.46 o 
   8   2   2      133.14      146.82      9.93 o 
   9   2   2      277.59      321.73     13.53 o 
  10   2   2      105.40      128.96     19.97 o 
  11   2   2       65.58       63.77     11.29 o 
  12   2   2       38.45       34.51     13.70 o 
  13   2   2       24.90       23.65     14.15 o 
 -14   3   2        0.00       -1.90      9.26 o 
 -13   3   2        1.72        2.24      8.93 o 
 -12   3   2        2.27        1.29      7.91 o 
 -11   3   2        0.51        2.66      6.85 o 
 -10   3   2       24.31       20.69      5.50 o 
  -9   3   2        5.01        9.61      4.25 o 
  -8   3   2       14.48       16.15      4.06 o 
  -7   3   2        0.13        1.03      3.15 o 
  -6   3   2       15.64       18.15      3.25 o 
  -5   3   2      116.08      118.29      8.09 o 
  -4   3   2      140.15      138.61      5.25 o 
  -3   3   2      695.22      735.42     15.49 o 
  -2   3   2      576.42      630.59      8.99 o 
  -1   3   2      516.91      551.61      8.39 o 
   0   3   2      217.50      223.42      5.09 o 
   1   3   2      283.15      295.80      5.90 o 
   2   3   2       31.02       29.60      2.76 o 
   3   3   2       19.55       22.18      2.72 o 
   4   3   2       18.50       18.50      2.92 o 
   5   3   2       29.82       34.44      4.34 o 
   6   3   2       18.44       15.25      4.20 o 
   7   3   2       19.85       24.40      4.92 o 
   8   3   2        1.05       -0.43      4.87 o 
   9   3   2        2.85        2.06      6.88 o 
  10   3   2        0.35        3.93      7.97 o 
  11   3   2        3.26        4.01     10.02 o 
  12   3   2        0.04        2.08     11.89 o 
 -13   4   2       81.29       78.57     12.63 o 
 -12   4   2      106.80      113.24     23.01 o 
 -11   4   2      356.02      354.34     17.19 o 
 -10   4   2      295.95      304.79     16.51 o 
  -9   4   2      924.17      963.31     18.50 o 
  -8   4   2       94.76       90.16      7.15 o 
  -7   4   2      515.45      541.62     12.74 o 
  -6   4   2      120.75      115.19      6.84 o 
  -5   4   2      305.72      308.17      9.13 o 
  -4   4   2     1195.62     1164.90     16.08 o 
  -3   4   2       96.77       74.30      5.65 o 
  -2   4   2     2071.74     2053.22     18.86 o 
  -1   4   2        9.06        6.16      2.33 o 
   0   4   2     2254.40     2313.83     19.24 o 
   1   4   2     1226.63     1184.36     16.07 o 
   2   4   2     3519.13     3694.62     27.52 o 
   3   4   2     2126.71     2244.84     18.69 o 
   4   4   2      943.99      992.64     12.60 o 
   5   4   2      729.74      760.48     17.32 o 
   6   4   2      416.44      425.85     13.76 o 
   7   4   2      458.89      481.28     15.16 o 
   8   4   2      362.03      378.73     12.58 o 
   9   4   2      174.07      183.47     16.34 o 
  10   4   2      138.27      150.06     17.56 o 
  11   4   2       37.06        0.21     17.32 o 
  12   4   2       29.10        9.43     19.63 o 
 -12   5   2       17.56       17.63     10.07 o 
 -11   5   2       24.72       30.22      8.37 o 
 -10   5   2        7.20       16.12      7.03 o 
  -9   5   2       34.73       41.32      7.71 o 
  -8   5   2      194.51      189.41      9.81 o 
  -7   5   2        0.01       -2.76      4.33 o 
  -6   5   2       30.27       31.16      5.30 o 
  -5   5   2       36.68       34.95      5.20 o 
  -4   5   2       50.88       64.27      5.18 o 
  -3   5   2      201.51      209.38      7.20 o 
  -2   5   2      190.50      197.92      7.05 o 
  -1   5   2      256.67      256.50      7.58 o 
   0   5   2        0.67        0.26      3.08 o 
   1   5   2      360.66      395.14     10.57 o 
   2   5   2       23.87       24.20      4.17 o 
   3   5   2        0.01        0.98      4.23 o 
   4   5   2       33.66       48.52      8.78 o 
   5   5   2        3.28        6.95      5.87 o 
   6   5   2      342.83      336.36     21.32 o 
   7   5   2       19.01       25.57      8.94 o 
   8   5   2       98.81       74.74     13.92 o 
   9   5   2       33.52       17.53     12.29 o 
  10   5   2       15.53       15.33     13.25 o 
  11   5   2        0.39        9.64     21.00 o 
 -11   6   2      180.55      169.77     22.59 o 
 -10   6   2       93.25       96.49     11.02 o 
  -9   6   2      159.61      151.97     12.85 o 
  -8   6   2      537.95      567.14     35.17 o 
  -7   6   2      821.37      877.78     26.86 o 
  -6   6   2      797.25      815.38     21.43 o 
  -5   6   2      556.85      606.56     20.15 o 
  -4   6   2      329.15      374.07     18.83 o 
  -3   6   2      334.63      351.44      9.95 o 
  -2   6   2      425.85      453.48     12.21 o 
  -1   6   2      790.04      849.23     16.81 o 
   0   6   2      787.42      844.80     26.32 o 
   1   6   2      243.39      264.46     12.13 o 
   2   6   2        3.48        7.19      6.49 o 
   3   6   2       20.59       33.26     10.94 o 
   4   6   2      129.13      140.64     16.46 o 
   5   6   2      219.13      221.41     33.62 o 
   6   6   2      109.43      114.14     22.85 o 
   7   6   2        8.17       -8.88     13.30 o 
   8   6   2       24.19        6.71     17.13 o 
   9   6   2        7.74       24.96     19.09 o 
  10   6   2       43.01       47.03     22.77 o 
 -10   7   2        0.72       18.10     12.70 o 
  -9   7   2       23.69       21.56     16.11 o 
  -8   7   2       74.89       85.61     15.15 o 
  -7   7   2        3.22       -1.62     10.55 o 
  -6   7   2       16.57       12.39     14.56 o 
  -5   7   2       33.26       22.87     10.93 o 
  -4   7   2        0.98        6.19      9.75 o 
  -3   7   2        0.01       -4.18      6.92 o 
  -2   7   2        0.01        4.56      6.00 o 
  -1   7   2       13.24       16.25      6.59 o 
   0   7   2       12.27       11.24      6.20 o 
   1   7   2      186.42      185.80     18.32 o 
   2   7   2       17.16        7.46      7.43 o 
   3   7   2        3.72       -3.60     14.39 o 
   4   7   2      104.24       65.78     20.12 o 
   5   7   2       79.44       30.14     17.82 o 
   6   7   2       67.55       50.15     19.89 o 
   7   7   2       90.49       57.41     21.44 o 
   8   7   2       41.10       37.25     20.96 o 
  -7   8   2      177.95      185.05     63.69 o 
  -6   8   2      216.03      189.53     48.13 o 
  -5   8   2      259.25      187.29     28.70 o 
  -4   8   2      507.73      286.54     33.94 o 
  -3   8   2      254.74      222.52     29.86 o 
  -2   8   2      487.41      533.18     38.38 o 
  -1   8   2       93.76       86.99     15.40 o 
   0   8   2      103.82       98.76     15.69 o 
   1   8   2       35.64       35.79     12.49 o 
   2   8   2      104.82       93.29     24.37 o 
   3   8   2       68.45       48.51     21.00 o 
   4   8   2       40.42       38.68     20.27 o 
   5   8   2       23.13       12.98     18.33 o 
   6   8   2       57.00       25.48     20.92 o 
  -3   9   2        0.27        4.67     20.24 o 
  -2   9   2        0.16        8.69     17.82 o 
  -1   9   2       22.53       17.00     19.47 o 
   0   9   2        2.95        8.95     12.58 o 
   1   9   2        5.38       -5.09     17.09 o 
   2   9   2        1.74       23.93     19.66 o 
 -15   1   3       18.74       23.37     11.66 o 
 -14   1   3       26.98       38.93     10.18 o 
 -13   1   3       64.04       61.72      8.65 o 
 -12   1   3       95.62       71.14      8.36 o 
 -11   1   3      364.48      368.78     12.71 o 
 -10   1   3       72.99       72.38      6.91 o 
  -9   1   3      297.38      314.19      9.00 o 
  -8   1   3      627.25      634.67     12.33 o 
  -7   1   3     1258.12     1198.12     15.21 o 
  -6   1   3     2183.23     2088.85     15.59 o 
  -5   1   3     2513.24     2501.75     16.90 o 
  -4   1   3     2768.32     2789.70     18.77 o 
  -3   1   3     5112.28     5177.50     31.11 o 
  -2   1   3      160.36      153.70      2.93 o 
  -1   1   3     6626.83     6673.90     46.95 o 
   0   1   3     2629.02     2621.11     22.35 o 
   1   1   3     6134.72     6095.68     41.48 o 
   2   1   3     3582.74     3596.23     25.38 o 
   3   1   3     1236.05     1183.07     16.89 o 
   4   1   3     3808.77     3926.12     29.74 o 
   5   1   3     1612.12     1623.56     17.33 o 
   6   1   3     1796.42     1881.01     22.00 o 
   7   1   3      683.76      693.13     16.91 o 
   8   1   3      627.19      621.12     17.09 o 
   9   1   3      187.12      202.58     37.93 o 
  10   1   3      109.78      118.79     30.54 o 
  11   1   3       33.71       28.86     12.30 o 
  12   1   3       45.96       58.47     14.96 o 
  13   1   3       27.86       15.69     13.79 o 
 -14   2   3        9.55       11.80      9.31 o 
 -13   2   3        2.45       -0.19      6.68 o 
 -12   2   3       12.38       10.20      6.22 o 
 -11   2   3       24.65       15.90      6.12 o 
 -10   2   3      683.53      699.17     14.52 o 
  -9   2   3        3.73        1.00      3.31 o 
  -8   2   3       15.80       17.00      3.78 o 
  -7   2   3        0.11        1.91      2.68 o 
  -6   2   3      224.98      241.20      6.71 o 
  -5   2   3       18.47       27.09      2.62 o 
  -4   2   3      730.67      758.98     10.06 o 
  -3   2   3       42.92       49.35      3.84 o 
  -2   2   3      620.71      637.99      8.69 o 
  -1   2   3     1542.10     1541.14     19.43 o 
   0   2   3      574.24      547.61      9.46 o 
   1   2   3     1493.40     1580.82     18.33 o 
   2   2   3      494.26      477.37      7.39 o 
   3   2   3      578.55      593.86     10.39 o 
   4   2   3       33.87       37.88      3.59 o 
   5   2   3      101.22      114.91      5.48 o 
   6   2   3      214.39      231.27     12.91 o 
   7   2   3        1.68        0.74      5.36 o 
   8   2   3        3.09        4.43      6.94 o 
   9   2   3       27.08       27.02     10.70 o 
  10   2   3       25.96       34.94     12.12 o 
  11   2   3        2.59       -4.54     13.72 o 
  12   2   3        9.28       18.51     13.65 o 
 -14   3   3       87.76       93.77     12.71 o 
 -13   3   3      154.21      188.16     14.41 o 
 -12   3   3       56.79       46.78     12.58 o 
 -11   3   3       65.05       79.45      8.79 o 
 -10   3   3      655.63      653.02     14.80 o 
  -9   3   3      931.26      998.95     16.10 o 
  -8   3   3      641.18      668.97     13.52 o 
  -7   3   3      913.87      943.73     16.81 o 
  -6   3   3      494.54      442.02     10.95 o 
  -5   3   3     1880.34     1966.29     20.57 o 
  -4   3   3     2730.05     2865.78     30.16 o 
  -3   3   3     3216.62     3252.90     32.49 o 
  -2   3   3     9944.21    10046.83     80.84 o 
  -1   3   3     2237.04     2214.98     21.72 o 
   0   3   3     1858.98     1774.58     18.93 o 
   1   3   3     1996.65     1995.55     19.02 o 
   2   3   3     1962.51     1898.34     17.47 o 
   3   3   3     2950.83     2871.61     23.88 o 
   4   3   3      447.33      437.92      8.66 o 
   5   3   3       96.83       99.46      6.72 o 
   6   3   3      204.42      223.29     11.90 o 
   7   3   3       63.68       66.21      8.85 o 
   8   3   3       92.82      111.22     11.10 o 
   9   3   3      151.36      141.45     18.40 o 
  10   3   3      114.08      128.44     15.73 o 
  11   3   3      132.08      128.99     17.12 o 
  12   3   3       22.89       26.10     13.32 o 
 -13   4   3        0.51       -5.54      8.78 o 
 -12   4   3       10.31       12.44      8.11 o 
 -11   4   3       26.25       22.14      6.86 o 
 -10   4   3       55.11       45.41      6.59 o 
  -9   4   3        0.09       -3.97      3.97 o 
  -8   4   3       78.08       76.93      6.70 o 
  -7   4   3       34.45       40.72      6.48 o 
  -6   4   3        8.39        6.76      4.16 o 
  -5   4   3      190.65      209.75      8.67 o 
  -4   4   3      260.50      281.27      9.19 o 
  -3   4   3       25.21       31.09      7.04 o 
  -2   4   3      326.16      317.19      9.22 o 
  -1   4   3      660.14      699.62     12.02 o 
   0   4   3       28.10       26.48      3.50 o 
   1   4   3      514.00      523.29      9.90 o 
   2   4   3       15.57       17.72      3.28 o 
   3   4   3       37.98       48.17      4.27 o 
   4   4   3       40.53       43.74      4.84 o 
   5   4   3       19.99       27.34      6.65 o 
   6   4   3      216.37      209.11     12.47 o 
   7   4   3       18.21       21.08      7.67 o 
   8   4   3      103.16      104.90     11.26 o 
   9   4   3       10.92        0.89      7.47 o 
  10   4   3        0.37       -5.32      9.86 o 
  11   4   3        0.73       -3.84     11.18 o 
 -12   5   3      127.44      118.82     13.20 o 
 -11   5   3       74.77       70.97      9.67 o 
 -10   5   3       47.29       63.47      8.57 o 
  -9   5   3       25.73       23.21      6.34 o 
  -8   5   3      120.66      131.51      8.73 o 
  -7   5   3      215.27      214.11      9.82 o 
  -6   5   3      370.38      414.63     11.77 o 
  -5   5   3      340.94      342.54     11.52 o 
  -4   5   3      631.07      666.21     13.23 o 
  -3   5   3      799.53      814.06     14.51 o 
  -2   5   3     1223.05     1238.56     18.20 o 
  -1   5   3     1848.33     1930.63     21.84 o 
   0   5   3     3078.23     3202.31     30.55 o 
   1   5   3     1489.19     1545.30     19.50 o 
   2   5   3     1298.77     1353.00     18.37 o 
   3   5   3      520.47      558.93     16.13 o 
   4   5   3      455.83      478.69     21.91 o 
   5   5   3      875.54      925.75     23.20 o 
   6   5   3      107.69       93.37     13.69 o 
   7   5   3      389.21      383.04     75.46 o 
   8   5   3       54.14       50.15     13.38 o 
   9   5   3      101.35       96.54     16.72 o 
  10   5   3       78.72       74.57     16.52 o 
 -11   6   3        3.31        0.39      7.98 o 
 -10   6   3       21.65       25.76      8.36 o 
  -9   6   3       20.55       26.03      7.79 o 
  -8   6   3       29.08       29.43      7.63 o 
  -7   6   3       11.25       -1.21      5.68 o 
  -6   6   3       13.97        3.34      5.11 o 
  -5   6   3      141.85      125.74      9.83 o 
  -4   6   3      117.61      120.70      9.91 o 
  -3   6   3      107.43      119.00      7.68 o 
  -2   6   3      204.55      206.20      8.97 o 
  -1   6   3       88.32       99.55      7.61 o 
   0   6   3      100.84      121.01      9.42 o 
   1   6   3       76.49       90.21      9.93 o 
   2   6   3        1.11       -2.91      6.13 o 
   3   6   3        1.05        7.37      9.44 o 
   4   6   3       24.91       19.92     12.48 o 
   5   6   3       15.39        0.40     14.23 o 
   6   6   3        2.28      -12.02     14.02 o 
   7   6   3        0.60        4.59     15.51 o 
   8   6   3        2.14      -10.21     16.14 o 
   9   6   3        0.18        3.26     18.75 o 
 -10   7   3       93.86       88.44     16.34 o 
  -9   7   3      101.30      101.27     19.48 o 
  -8   7   3      132.17      126.38     15.05 o 
  -7   7   3      176.46      170.75     32.14 o 
  -6   7   3      340.18      289.62     76.32 o 
  -5   7   3      387.35      304.66     80.29 o 
  -4   7   3      574.10      604.24     34.64 o 
  -3   7   3      354.29      356.10     31.46 o 
  -2   7   3      486.70      527.97     19.90 o 
  -1   7   3      287.41      284.68     12.17 o 
   0   7   3      732.56      766.40     17.95 o 
   1   7   3      420.70      418.40     22.01 o 
   2   7   3      525.56      427.47     33.46 o 
   3   7   3      339.82      300.91     32.37 o 
   4   7   3      221.30      148.87     25.59 o 
   5   7   3      229.09      146.51     26.39 o 
   6   7   3       87.99       43.41     20.94 o 
   7   7   3      117.83      101.45     26.20 o 
   8   7   3       59.64       15.91     21.21 o 
  -7   8   3        2.96        5.87     12.49 o 
  -6   8   3       27.35       10.43     13.49 o 
  -5   8   3       15.04        2.26     11.63 o 
  -4   8   3        0.11      -10.93     10.93 o 
  -3   8   3       44.36       31.38     12.81 o 
  -2   8   3        0.20        4.20     10.14 o 
  -1   8   3      183.39      158.18     18.06 o 
   0   8   3       37.39       39.13     12.63 o 
   1   8   3       18.91       15.92     11.56 o 
   2   8   3       19.57       26.96     19.13 o 
   3   8   3        1.71       -8.08     16.50 o 
   4   8   3       24.02       18.62     19.99 o 
   5   8   3        5.25        5.41     18.90 o 
  -3   9   3      150.79      165.64     30.54 o 
  -2   9   3      180.57      131.80     27.88 o 
  -1   9   3      140.47      142.24     29.18 o 
   0   9   3       41.70       41.44     14.67 o 
   1   9   3      121.36       88.24     26.05 o 
 -15   0   4        6.31        6.34     11.71 o 
 -14   0   4      110.93      133.92     15.69 o 
 -13   0   4      258.42      240.74     17.09 o 
 -12   0   4       44.05       44.49     15.71 o 
 -11   0   4     1411.92     1408.47     32.85 o 
 -10   0   4       85.83      101.28     10.12 o 
  -9   0   4      899.30      859.51     22.03 o 
  -8   0   4      985.07      987.13     21.96 o 
  -7   0   4     1324.00     1263.20     20.65 o 
  -6   0   4     1827.42     1789.90     18.87 o 
  -5   0   4     2595.84     2993.30     31.62 o 
  -4   0   4       13.93       30.51      4.84 o 
  -3   0   4      857.60     1006.33     58.10 o 
  -2   0   4       23.13       15.11      1.67 o 
  -1   0   4      324.18      351.82      6.96 o 
   0   0   4     1403.96     1358.34     18.52 o 
   1   0   4        5.88       13.53      3.23 o 
   2   0   4      761.16      720.77     12.51 o 
   3   0   4      485.18      407.27     10.21 o 
   4   0   4     3967.95     3963.81     44.54 o 
   5   0   4     4314.37     4415.12     62.91 o 
   6   0   4     1815.53     1852.33     31.90 o 
   7   0   4      454.48      505.00     30.22 o 
   8   0   4      714.58      703.70     36.89 o 
   9   0   4      198.24      207.58     25.88 o 
  10   0   4      558.47      522.19     36.60 o 
  11   0   4      173.77      177.04     27.88 o 
  12   0   4       76.94       42.09     21.04 o 
 -15   1   4        9.67       12.32      8.72 o 
 -14   1   4       10.75        7.67      7.27 o 
 -13   1   4       30.91       18.01      6.80 o 
 -12   1   4        9.39       12.94      5.86 o 
 -11   1   4        1.14        0.66      4.63 o 
 -10   1   4       75.63       72.26      6.45 o 
  -9   1   4      310.30      308.73      9.61 o 
  -8   1   4      213.98      210.53      7.82 o 
  -7   1   4        0.30        0.31      1.74 o 
  -6   1   4      221.20      251.93      4.53 o 
  -5   1   4      231.88      258.59      4.07 o 
  -4   1   4       35.76       45.45      2.65 o 
  -3   1   4        7.38        7.66      1.65 o 
  -2   1   4      701.17      729.63      7.22 o 
  -1   1   4      681.68      705.20      7.62 o 
   0   1   4     1844.06     1939.41     17.08 o 
   1   1   4     2549.79     2631.20     22.30 o 
   2   1   4      738.06      758.82      9.71 o 
   3   1   4       42.86       45.30      3.57 o 
   4   1   4      191.54      213.56      6.58 o 
   5   1   4       61.15       61.11      4.81 o 
   6   1   4       72.00       69.87      7.67 o 
   7   1   4        6.85       11.87      8.83 o 
   8   1   4       74.39      104.62     13.83 o 
   9   1   4       10.78        2.26     10.07 o 
  10   1   4       10.51       -0.75     17.30 o 
  11   1   4        0.57       -2.45     11.37 o 
  12   1   4        7.31        5.07     12.78 o 
 -15   2   4      117.46      123.97     13.82 o 
 -14   2   4       81.28       83.26     11.35 o 
 -13   2   4      142.85      144.83     12.22 o 
 -12   2   4      292.64      289.25     13.89 o 
 -11   2   4      133.78      140.35      9.02 o 
 -10   2   4     1156.09     1215.05     17.44 o 
  -9   2   4      593.14      599.96     16.00 o 
  -8   2   4      622.08      640.34     11.73 o 
  -7   2   4      661.22      684.32     11.31 o 
  -6   2   4      422.47      385.25      6.98 o 
  -5   2   4     2750.84     2816.03     20.92 o 
  -4   2   4     1400.17     1348.80     12.15 o 
  -3   2   4     1554.63     1498.39     12.93 o 
  -2   2   4     1716.57     1669.18     20.15 o 
  -1   2   4     1995.23     1884.83     20.89 o 
   0   2   4      685.09      594.20     10.67 o 
   1   2   4     3041.02     3063.91     25.05 o 
   2   2   4     1710.81     1619.38     16.05 o 
   3   2   4     2316.60     2289.23     19.24 o 
   4   2   4     1052.29     1030.71     13.48 o 
   5   2   4      255.37      244.92      8.14 o 
   6   2   4      814.73      825.45     25.53 o 
   7   2   4      406.15      403.15     41.65 o 
   8   2   4      284.44      263.82     18.57 o 
   9   2   4      205.57      202.04     17.98 o 
  10   2   4       42.08       38.94     12.68 o 
  11   2   4       58.40       39.40     14.35 o 
  12   2   4       33.21       42.38     15.00 o 
 -14   3   4        1.06        3.61      8.48 o 
 -13   3   4       66.64       61.85     10.27 o 
 -12   3   4        1.12        1.65      6.72 o 
 -11   3   4       90.76       94.89      8.56 o 
 -10   3   4        3.61        5.25      4.57 o 
  -9   3   4       19.17       29.67      5.38 o 
  -8   3   4        2.89        1.24      3.94 o 
  -7   3   4        8.19       11.02      4.19 o 
  -6   3   4       36.84       39.04      4.52 o 
  -5   3   4       16.98       13.63      3.40 o 
  -4   3   4      624.75      685.08     12.42 o 
  -3   3   4      111.21      115.46      4.88 o 
  -2   3   4      988.98     1081.02     15.86 o 
  -1   3   4      553.83      599.68     11.46 o 
   0   3   4      309.04      325.10     13.73 o 
   1   3   4        3.73        3.33      2.30 o 
   2   3   4       20.04       24.83      3.45 o 
   3   3   4      425.46      413.90      9.01 o 
   4   3   4       30.13       31.06      4.31 o 
   5   3   4      509.91      562.37     25.83 o 
   6   3   4        1.66        4.26      7.59 o 
   7   3   4      266.68      291.07     22.05 o 
   8   3   4       11.62       17.62     10.30 o 
   9   3   4       50.34       47.01      9.76 o 
  10   3   4        5.24        7.94     10.58 o 
  11   3   4        0.08       -1.28     11.17 o 
 -13   4   4       71.41       63.21     10.97 o 
 -12   4   4       73.73       54.31      9.66 o 
 -11   4   4       51.60       39.01      6.82 o 
 -10   4   4       56.31       62.39      8.31 o 
  -9   4   4       34.99       40.25      5.70 o 
  -8   4   4       22.32       19.37      5.25 o 
  -7   4   4        7.05        5.88      4.31 o 
  -6   4   4       45.55       37.79      8.82 o 
  -5   4   4      243.68      241.12      9.03 o 
  -4   4   4      851.09      865.96     15.69 o 
  -3   4   4      140.90      152.20      7.28 o 
  -2   4   4     1335.06     1302.28     19.43 o 
  -1   4   4      473.84      454.32     11.12 o 
   0   4   4     1183.28     1216.90     18.91 o 
   1   4   4     1462.15     1524.58     21.97 o 
   2   4   4     1006.69     1025.25     17.98 o 
   3   4   4      833.28      834.14     21.92 o 
   4   4   4      280.65      292.90     14.53 o 
   5   4   4      217.54      234.96     43.69 o 
   6   4   4      496.08      540.14     21.34 o 
   7   4   4      420.67      464.08     42.60 o 
   8   4   4      335.29      319.08     25.14 o 
   9   4   4      202.60      205.25     15.39 o 
  10   4   4       89.68      102.50     20.73 o 
  11   4   4       92.15       87.96     16.53 o 
 -13   5   4        3.65       -4.00      9.23 o 
 -12   5   4        0.03       -8.18      8.18 o 
 -11   5   4       29.00       21.55      7.28 o 
 -10   5   4        0.03        5.46      6.29 o 
  -9   5   4       14.76       17.42      6.30 o 
  -8   5   4       15.44       19.86      5.56 o 
  -7   5   4        9.78       11.96      5.18 o 
  -6   5   4       53.34       57.86      6.63 o 
  -5   5   4       12.92       11.56      4.77 o 
  -4   5   4       40.82       34.12      6.84 o 
  -3   5   4        4.82        6.36      4.11 o 
  -2   5   4        9.62        7.40      4.19 o 
  -1   5   4       30.50       40.34      5.63 o 
   0   5   4       20.60       27.03      5.30 o 
   1   5   4       66.32       73.57      6.72 o 
   2   5   4       10.61       11.32      4.84 o 
   3   5   4      181.24      167.16     10.60 o 
   4   5   4       51.21       51.92     12.14 o 
   5   5   4       52.19       54.33     10.27 o 
   6   5   4       33.45       33.56      9.76 o 
   7   5   4       70.66       43.48     10.49 o 
   8   5   4       20.04      -10.96     17.73 o 
   9   5   4       32.52       14.48     14.54 o 
  10   5   4        5.15       12.27     13.82 o 
 -11   6   4       89.49      104.74     10.96 o 
 -10   6   4      144.06      118.55      9.84 o 
  -9   6   4       35.35       33.44      8.03 o 
  -8   6   4      671.57      713.05     33.34 o 
  -7   6   4      271.70      246.51     15.66 o 
  -6   6   4      379.49      394.91     31.96 o 
  -5   6   4      256.18      286.58     12.03 o 
  -4   6   4        6.77        9.55      5.51 o 
  -3   6   4     1146.96     1168.40     19.46 o 
  -2   6   4       51.58       62.63      6.47 o 
  -1   6   4      861.73      892.93     17.02 o 
   0   6   4      418.77      431.68     12.22 o 
   1   6   4       78.12       79.37     10.07 o 
   2   6   4      194.54      218.17     13.81 o 
   3   6   4       91.41      111.79     21.84 o 
   4   6   4      272.18      208.34     27.13 o 
   6   6   4       19.64       35.96     18.08 o 
   7   6   4      204.62      149.50     26.09 o 
   8   6   4       35.07       25.06     19.28 o 
   9   6   4       95.21       64.48     24.77 o 
 -10   7   4        0.33        4.35      9.04 o 
  -9   7   4        1.14       -3.83      8.03 o 
  -8   7   4       12.98        9.37      7.79 o 
  -7   7   4       21.64       20.25      7.86 o 
  -6   7   4       33.53       23.31      7.64 o 
  -5   7   4       33.94       38.58      9.50 o 
  -4   7   4        0.00        4.13      7.51 o 
  -3   7   4       26.29       17.01      8.10 o 
  -2   7   4       11.07       11.91      7.70 o 
  -1   7   4       68.29       73.70     12.01 o 
   0   7   4       24.28       29.79      8.69 o 
   1   7   4        7.47        0.89      9.45 o 
   2   7   4       43.89       37.19     18.86 o 
   3   7   4       70.39       63.24     21.04 o 
   4   7   4       54.49       53.39     20.71 o 
   5   7   4        3.03        9.18     17.38 o 
   6   7   4       19.04       20.92     18.98 o 
   7   7   4        0.01        6.14     18.62 o 
  -7   8   4      107.46      131.72     29.38 o 
  -6   8   4       23.74       31.45     13.36 o 
  -5   8   4       62.05       48.80     14.08 o 
  -4   8   4      108.53      101.72     16.27 o 
  -3   8   4        2.22       -9.86     10.23 o 
  -2   8   4      126.42      134.59     14.20 o 
  -1   8   4        5.00        6.28     11.19 o 
   0   8   4       36.85       12.25     26.19 o 
   1   8   4      112.14       89.73     24.29 o 
   2   8   4      116.31      107.11     26.49 o 
   3   8   4      290.16      192.34     30.91 o 
   4   8   4      184.02       98.47     25.25 o 
 -15   1   5       22.58       27.98      8.39 o 
 -14   1   5      123.89      107.66     10.14 o 
 -13   1   5      189.54      168.29     10.49 o 
 -12   1   5      385.40      402.02     24.52 o 
 -11   1   5      760.42      773.39     16.39 o 
 -10   1   5      375.59      366.81     10.81 o 
  -9   1   5      545.58      540.22     14.41 o 
  -8   1   5     1095.53     1078.63     14.39 o 
  -7   1   5     1300.44     1265.83     13.82 o 
  -6   1   5     2500.77     2461.75     20.70 o 
  -5   1   5      618.64      527.48      9.96 o 
  -4   1   5     1159.32     1091.84     11.05 o 
  -3   1   5      567.70      506.37      6.13 o 
  -2   1   5     1874.11     1741.31     12.97 o 
  -1   1   5      806.27      701.40      9.11 o 
   0   1   5     3785.02     3707.90     26.67 o 
   1   1   5     1350.68     1248.28     22.23 o 
   2   1   5      862.96      833.22     12.19 o 
   3   1   5      622.70      596.69     10.71 o 
   4   1   5      173.34      188.57      9.53 o 
   5   1   5      857.15      906.29     16.41 o 
   6   1   5      105.09      113.31      8.90 o 
   7   1   5      126.49      129.55     19.62 o 
   8   1   5       68.23       68.25     18.85 o 
   9   1   5       19.30       22.86     12.88 o 
  10   1   5       55.16       50.75     14.31 o 
  11   1   5       42.44       35.51     14.29 o 
 -15   2   5        1.31       -2.68      8.73 o 
 -14   2   5        1.33        5.57      7.62 o 
 -13   2   5        7.52        3.61      6.74 o 
 -12   2   5       51.07       51.78      7.83 o 
 -11   2   5      157.18      132.99      8.63 o 
 -10   2   5        7.06       10.13      4.82 o 
  -9   2   5      127.81      125.11      6.38 o 
  -8   2   5      665.24      673.47     11.70 o 
  -7   2   5      768.19      782.23     14.08 o 
  -6   2   5        0.39       -0.95      1.75 o 
  -5   2   5        0.75        1.49      1.52 o 
  -4   2   5        5.35        5.70      1.72 o 
  -3   2   5       48.07       48.44      2.70 o 
  -2   2   5        0.58       -0.90      1.62 o 
  -1   2   5       46.71       40.00      3.08 o 
   0   2   5      421.33      430.41      8.31 o 
   1   2   5      610.73      642.64     12.46 o 
   2   2   5      804.03      797.73     11.85 o 
   3   2   5       19.72       19.23      4.00 o 
   4   2   5       53.11       46.17      5.34 o 
   5   2   5       79.14       78.07      6.67 o 
   6   2   5       26.50       26.90      9.15 o 
   7   2   5        2.39        0.92      7.78 o 
   8   2   5       12.11        3.51      9.84 o 
   9   2   5        5.61       -2.52     10.31 o 
  10   2   5        0.09       -6.31     10.93 o 
  11   2   5        1.55       -1.21     12.02 o 
 -14   3   5      100.04       92.96     11.56 o 
 -13   3   5      101.88      115.82     11.28 o 
 -12   3   5      158.81      138.85     11.12 o 
 -11   3   5      100.02       96.87      8.28 o 
 -10   3   5     1129.26     1134.19     20.62 o 
  -9   3   5     1616.62     1603.58     24.02 o 
  -8   3   5      905.43      884.39     16.42 o 
  -7   3   5     1027.65     1029.84     17.16 o 
  -6   3   5      649.77      607.60     12.41 o 
  -5   3   5     2203.92     2195.43     25.72 o 
  -4   3   5     3853.06     3835.48     37.84 o 
  -3   3   5     1411.93     1364.06     20.47 o 
  -2   3   5     2211.70     2099.62     24.71 o 
  -1   3   5      387.72      340.19     13.04 o 
   0   3   5       48.67       67.57      8.33 o 
   1   3   5      385.37      384.65     10.31 o 
   2   3   5      287.83      255.48      8.00 o 
   3   3   5      858.63      879.04     13.72 o 
   4   3   5      428.34      454.84     11.51 o 
   5   3   5        6.23        1.50      7.84 o 
   6   3   5      398.45      419.92     19.41 o 
   7   3   5      218.09      226.12     17.41 o 
   8   3   5      268.56      267.07     31.78 o 
   9   3   5      341.93      282.65     21.05 o 
  10   3   5       89.61       89.37     15.49 o 
  11   3   5       89.00       89.72     17.31 o 
 -13   4   5       23.28       31.69      9.29 o 
 -12   4   5        4.83        1.03      7.25 o 
 -11   4   5        4.10        6.11      5.79 o 
 -10   4   5       27.74       26.60      6.18 o 
  -9   4   5      107.17       89.33      9.19 o 
  -8   4   5      134.64      134.41      8.17 o 
  -7   4   5      101.83      104.92      7.23 o 
  -6   4   5        0.90        3.21      3.85 o 
  -5   4   5       98.76       94.53      6.58 o 
  -4   4   5       73.54       91.20      6.22 o 
  -3   4   5        7.71        6.14      3.29 o 
  -2   4   5      184.44      198.69     10.36 o 
  -1   4   5       64.04       64.80      6.36 o 
   0   4   5       76.32       83.80      6.41 o 
   1   4   5      165.92      172.21      8.50 o 
   2   4   5      347.92      346.84     11.26 o 
   3   4   5       24.96       35.73      5.84 o 
   4   4   5       57.97       60.92      9.24 o 
   5   4   5      119.34      108.76     11.89 o 
   6   4   5       22.59       14.01      8.72 o 
   7   4   5      121.61      128.46     14.52 o 
   8   4   5       11.08       10.61     10.27 o 
   9   4   5        0.15        7.28      8.90 o 
  10   4   5        2.24       -1.06     11.86 o 
 -13   5   5       83.12       89.82     16.29 o 
 -12   5   5      112.63      109.36     10.93 o 
 -11   5   5      177.22      168.54     15.52 o 
 -10   5   5      109.70      134.01     10.28 o 
  -9   5   5       68.06       79.09      8.11 o 
  -8   5   5      541.83      531.03     15.32 o 
  -7   5   5      492.84      495.99     14.31 o 
  -6   5   5      791.63      842.69     17.96 o 
  -5   5   5      816.66      828.83     18.74 o 
  -4   5   5       76.98       85.34      7.01 o 
  -3   5   5     1222.51     1221.96     20.97 o 
  -2   5   5       19.84       25.79      5.21 o 
  -1   5   5      549.13      577.75     14.28 o 
   0   5   5      244.86      266.38     12.02 o 
   1   5   5       26.65       34.34      5.75 o 
   2   5   5       59.01       70.19      7.24 o 
   3   5   5        9.85       11.55      6.36 o 
   4   5   5      101.30       94.70     14.58 o 
   5   5   5      259.28      293.23     22.26 o 
   6   5   5      145.54      143.21     18.73 o 
   7   5   5      124.44      112.14     14.57 o 
   8   5   5      113.89      119.05     15.57 o 
   9   5   5       60.96       42.95     21.55 o 
 -11   6   5        4.03       -3.86      7.49 o 
 -10   6   5        0.40       -0.29      6.97 o 
  -9   6   5        0.40        6.36      6.76 o 
  -8   6   5       10.02       12.22      6.32 o 
  -7   6   5       27.23       19.99      6.53 o 
  -6   6   5       30.54       27.47      6.53 o 
  -5   6   5       22.43       22.94      6.23 o 
  -4   6   5        1.12        1.76      4.38 o 
  -3   6   5        0.96       -4.40      4.71 o 
  -2   6   5       19.75       14.80      8.45 o 
  -1   6   5        8.58        9.92      5.49 o 
   0   6   5       18.21       13.76      5.73 o 
   1   6   5        4.40        1.58      5.81 o 
   2   6   5        0.23        0.14      5.94 o 
   4   6   5        0.26       11.13     15.83 o 
   5   6   5        7.03       -8.38     15.13 o 
   6   6   5       15.78       17.24     17.24 o 
   7   6   5        8.55       -9.49     16.81 o 
   8   6   5        2.70       -3.72     17.57 o 
 -10   7   5      100.22       92.96     13.17 o 
  -9   7   5      124.96      123.27     15.42 o 
  -8   7   5      220.27      217.88     19.34 o 
  -7   7   5      329.34      304.76     19.69 o 
  -6   7   5      414.55      432.23     37.34 o 
  -5   7   5      479.31      470.54     31.73 o 
  -4   7   5      322.48      291.45     23.52 o 
  -3   7   5      461.43      481.94     16.49 o 
  -2   7   5      308.55      331.81     30.69 o 
  -1   7   5      515.88      536.66     27.42 o 
   0   7   5      482.00      519.73     22.44 o 
   1   7   5      349.51      322.17     17.73 o 
   2   7   5      247.29      201.08     28.73 o 
   3   7   5       97.18       51.56     19.44 o 
   4   7   5      113.01       86.77     22.79 o 
   5   7   5       61.46       11.81     19.38 o 
   6   7   5       48.22       20.79     19.32 o 
  -7   8   5        4.60        2.43     11.64 o 
  -6   8   5        1.51       -1.93     11.43 o 
  -5   8   5       13.69        1.13     11.49 o 
  -4   8   5        1.54       -8.78     11.27 o 
  -3   8   5        0.49        5.04     11.43 o 
  -2   8   5       14.09       18.26     10.03 o 
  -1   8   5       50.10       34.18     10.78 o 
   0   8   5        0.03      -10.38     10.38 o 
   1   8   5        0.65      -11.97     16.46 o 
   2   8   5        2.60       -2.02     17.99 o 
   3   8   5        0.05        6.23     18.77 o 
 -15   0   6      128.69      145.57     15.92 o 
 -14   0   6      265.85      266.95     29.57 o 
 -13   0   6      303.81      327.22     28.16 o 
 -12   0   6      263.19      234.92     14.51 o 
 -11   0   6      620.34      622.59     32.41 o 
 -10   0   6      102.44      117.22      9.26 o 
  -9   0   6      136.03      124.71      8.34 o 
  -8   0   6      463.08      453.09     13.81 o 
  -7   0   6      361.45      357.93     14.24 o 
  -6   0   6      399.73      424.64     14.43 o 
  -5   0   6       63.99      109.85      8.08 o 
  -4   0   6      196.37      172.46      9.06 o 
  -3   0   6     1092.92     1056.79     12.62 o 
  -2   0   6     3360.70     3228.79     30.22 o 
  -1   0   6     1381.08     1233.73     16.26 o 
   0   0   6     2838.97     2788.32     34.73 o 
   1   0   6     1468.37     1360.04     22.78 o 
   2   0   6      870.48      896.38     18.99 o 
   3   0   6      936.71      934.39     20.61 o 
   4   0   6      478.17      495.36     15.84 o 
   5   0   6     1035.46     1066.50     60.06 o 
   6   0   6       77.45       79.06     17.00 o 
   7   0   6       30.28       40.07     15.45 o 
   8   0   6       96.39       92.47     20.64 o 
   9   0   6      118.97      125.97     23.99 o 
  10   0   6      120.12      124.75     24.71 o 
  11   0   6       54.59       44.51     20.48 o 
 -15   1   6       34.96       45.04      9.62 o 
 -14   1   6        0.28        2.55      6.26 o 
 -13   1   6        3.12        0.63      5.58 o 
 -12   1   6       67.78       47.51      6.40 o 
 -11   1   6        0.01       -2.06      4.20 o 
 -10   1   6       41.62       38.91      4.96 o 
  -9   1   6      247.78      248.78      7.27 o 
  -8   1   6       76.77       69.52      4.24 o 
  -7   1   6      250.29      266.97      6.31 o 
  -6   1   6      457.35      541.95      9.28 o 
  -5   1   6        5.39        4.45      2.59 o 
  -4   1   6       11.07        6.84      1.82 o 
  -3   1   6      198.70      215.85      4.39 o 
  -2   1   6      351.99      364.60      5.56 o 
  -1   1   6      309.71      342.21      7.59 o 
   0   1   6      180.56      201.04      5.83 o 
   1   1   6      128.82      148.31      7.18 o 
   2   1   6      114.32      120.85      9.33 o 
   3   1   6        0.04       -2.28      3.38 o 
   4   1   6      632.95      611.48     13.44 o 
   5   1   6      244.45      236.20      9.96 o 
   6   1   6        4.54        2.59      7.92 o 
   7   1   6       35.86       60.33     12.58 o 
   8   1   6       19.27       12.10     10.24 o 
   9   1   6        0.09       -4.90     11.25 o 
  10   1   6       59.83       55.65     14.88 o 
  11   1   6       32.76       15.75     14.04 o 
 -15   2   6       16.38       30.03     21.21 o 
 -14   2   6       72.50       53.85     12.68 o 
 -13   2   6        3.28        7.99      6.54 o 
 -12   2   6      309.70      310.58     12.10 o 
 -11   2   6        6.58       10.51      5.46 o 
 -10   2   6      668.60      681.54     14.43 o 
  -9   2   6      460.79      479.80     13.19 o 
  -8   2   6      488.84      489.47     10.75 o 
  -7   2   6     1167.73     1179.75     14.01 o 
  -6   2   6      857.03      811.79      9.32 o 
  -5   2   6     4011.48     3938.91     25.40 o 
  -4   2   6     2726.05     2674.78     21.84 o 
  -3   2   6     3890.91     3799.44     33.68 o 
  -2   2   6     3132.41     3083.31     28.97 o 
  -1   2   6     3855.54     3644.51     29.82 o 
   0   2   6     2876.80     2791.27     27.06 o 
   1   2   6     2618.39     2669.14     24.72 o 
   2   2   6     1743.07     1699.67     21.16 o 
   3   2   6     1972.51     1939.71     24.00 o 
   4   2   6      451.70      470.38     13.17 o 
   5   2   6      561.61      592.73     14.19 o 
   6   2   6      152.32      153.50     14.67 o 
   7   2   6      391.10      352.35     21.69 o 
   8   2   6       77.43       78.54     18.86 o 
   9   2   6       63.94       59.08     14.28 o 
  10   2   6       43.48       66.21     19.23 o 
 -14   3   6        0.89       -1.45      7.66 o 
 -13   3   6       25.51       27.31      7.72 o 
 -12   3   6        0.90       -5.59      5.59 o 
 -11   3   6       17.06       17.53      7.56 o 
 -10   3   6        4.17        4.80      4.49 o 
  -9   3   6       28.26       22.21      4.75 o 
  -8   3   6       27.91       24.32      4.49 o 
  -7   3   6       72.91       77.52      6.34 o 
  -6   3   6       98.75      104.17     13.21 o 
  -5   3   6       22.86       19.62      3.70 o 
  -4   3   6      192.67      180.24      7.25 o 
  -3   3   6       39.96       43.95      4.66 o 
  -2   3   6       97.92       98.80      7.71 o 
  -1   3   6       12.16       21.56      7.40 o 
   0   3   6       21.58       23.42      3.59 o 
   1   3   6       77.41       76.01      5.38 o 
   2   3   6      175.79      172.06      7.28 o 
   3   3   6      210.29      217.52     14.54 o 
   4   3   6       16.14       15.90      5.25 o 
   5   3   6       90.86      108.88     10.42 o 
   6   3   6        1.33        5.19      8.63 o 
   7   3   6       31.50       29.40     13.79 o 
   8   3   6        1.70        5.85     10.42 o 
   9   3   6        0.01       10.48     11.60 o 
  10   3   6        0.01       -7.94     12.15 o 
 -13   4   6      113.78      123.35     19.84 o 
 -12   4   6        1.65        2.11      6.77 o 
 -11   4   6      230.16      212.39     11.82 o 
 -10   4   6       47.22       61.98      7.22 o 
  -9   4   6      364.51      383.51     12.50 o 
  -8   4   6      351.10      367.06     11.71 o 
  -7   4   6      498.29      498.42     13.01 o 
  -6   4   6     1522.41     1563.51     28.16 o 
  -5   4   6      985.30      989.73     17.57 o 
  -4   4   6     1401.92     1382.23     21.12 o 
  -3   4   6      497.98      503.47     12.28 o 
  -2   4   6      687.26      707.43     14.82 o 
  -1   4   6      599.09      587.74     13.74 o 
   0   4   6      518.62      573.74     13.95 o 
   1   4   6      355.33      383.36     11.87 o 
   2   4   6      464.41      482.16     14.14 o 
   3   4   6       90.43       88.81      7.00 o 
   4   4   6      324.20      362.88     18.39 o 
   5   4   6       38.13       42.35     11.25 o 
   6   4   6      428.48      412.93     28.12 o 
   7   4   6      118.12      128.74     15.28 o 
   8   4   6       98.87      111.76     28.70 o 
   9   4   6       37.64       34.82     15.28 o 
 -12   5   6        5.31        4.92      6.94 o 
 -11   5   6       38.46       24.00      7.71 o 
 -10   5   6       16.12       15.69      6.43 o 
  -9   5   6        0.00        0.68      5.55 o 
  -8   5   6       61.69       60.88      7.25 o 
  -7   5   6       77.11       70.27      8.45 o 
  -6   5   6       88.21       82.51      7.49 o 
  -5   5   6      252.93      270.89     12.99 o 
  -4   5   6      141.37      141.04      8.52 o 
  -3   5   6      226.51      223.00     10.12 o 
  -2   5   6        6.85        3.52      4.57 o 
  -1   5   6        5.50        9.43      4.91 o 
   0   5   6        0.05       -4.29      4.29 o 
   1   5   6      153.84      161.34     18.12 o 
   2   5   6       20.19       15.44      5.90 o 
   3   5   6      175.91      151.70     14.08 o 
   4   5   6       61.17       66.50     11.39 o 
   5   5   6        0.02       -2.36     10.46 o 
   6   5   6        0.81        4.21     11.49 o 
   7   5   6        7.46        7.77     13.91 o 
   8   5   6        0.33        5.01     10.80 o 
 -11   6   6       76.07       94.49     10.63 o 
 -10   6   6       74.56       81.13     10.39 o 
  -9   6   6       82.48       84.63     14.43 o 
  -8   6   6      334.43      330.73     34.65 o 
  -7   6   6      349.28      337.39     20.09 o 
  -6   6   6      314.82      330.17     18.42 o 
  -5   6   6      325.48      323.75     13.75 o 
  -4   6   6      232.17      239.61     11.46 o 
  -3   6   6     1028.18     1012.66     20.91 o 
  -2   6   6      433.95      445.81     14.35 o 
  -1   6   6      653.16      638.03     20.05 o 
   0   6   6      476.84      526.09     18.81 o 
   1   6   6      384.60      377.43     15.94 o 
   2   6   6      430.56      452.91     20.02 o 
   3   6   6      269.45      241.38     22.58 o 
   6   6   6      128.78      114.23     25.88 o 
   7   6   6       42.75       33.42     22.54 o 
  -9   7   6        5.91       12.23      8.13 o 
  -8   7   6       11.81        2.23      7.68 o 
  -7   7   6        0.40       -6.28      6.68 o 
  -6   7   6        0.74        1.11      6.94 o 
  -5   7   6       52.24       38.82      8.20 o 
  -4   7   6      252.41      230.21     20.38 o 
  -3   7   6       21.54       20.85      6.44 o 
  -2   7   6       89.95       71.19      9.50 o 
  -1   7   6        0.42        2.86      7.92 o 
   0   7   6        5.31        2.57      8.47 o 
   1   7   6       12.50       17.50      9.62 o 
   2   7   6       36.41       63.95     22.92 o 
   3   7   6        8.36       14.44     19.13 o 
   4   7   6        0.96       -0.11     17.97 o 
   5   7   6        0.05       -5.75     18.39 o 
  -6   8   6       42.58       26.90     11.11 o 
  -5   8   6       49.34       41.29     26.75 o 
  -4   8   6      234.79      216.84     28.08 o 
  -3   8   6       94.66       78.92     15.74 o 
  -2   8   6      242.11      221.80     25.82 o 
  -1   8   6      193.41      179.21     16.32 o 
   0   8   6      172.51      184.36     20.60 o 
   1   8   6      210.29      187.97     31.19 o 
   2   8   6      198.85      166.73     30.03 o 
 -15   1   7       80.36       68.29     11.65 o 
 -14   1   7      201.13      179.86     14.02 o 
 -13   1   7      129.48      143.76      9.16 o 
 -12   1   7      371.07      391.79     15.59 o 
 -11   1   7      135.30      148.56      7.55 o 
 -10   1   7      140.29      143.39     11.45 o 
  -9   1   7      111.63      118.54      8.12 o 
  -8   1   7      201.12      195.87     14.92 o 
  -7   1   7     1079.70     1112.79     18.52 o 
  -6   1   7      417.33      415.80     10.73 o 
  -5   1   7      680.70      666.66     13.28 o 
  -4   1   7      155.18      144.29      5.58 o 
  -3   1   7     1425.75     1398.75     12.13 o 
  -2   1   7      816.74      797.52     14.39 o 
  -1   1   7     1591.27     1517.38     16.76 o 
   0   1   7      834.84      809.05     12.18 o 
   1   1   7      494.63      491.40      9.99 o 
   2   1   7      296.82      283.84      8.46 o 
   3   1   7       86.91       84.73      6.07 o 
   4   1   7      254.04      280.38     10.54 o 
   5   1   7      380.32      390.92     12.33 o 
   6   1   7      187.86      178.18     15.89 o 
   7   1   7      154.88      128.75     15.27 o 
   8   1   7       75.96       94.70     15.15 o 
   9   1   7      111.90      116.05     45.40 o 
  10   1   7      116.49       95.40     17.02 o 
 -14   2   7       16.37       17.90      7.69 o 
 -13   2   7       22.06       36.79      6.90 o 
 -12   2   7       24.89       34.49      6.66 o 
 -11   2   7        3.54       -4.41      4.41 o 
 -10   2   7        0.24        0.77      3.73 o 
  -9   2   7      260.20      221.27      7.92 o 
  -8   2   7      126.11      129.22      8.51 o 
  -7   2   7       13.32       12.07      3.65 o 
  -6   2   7      307.75      301.75      9.04 o 
  -5   2   7      665.97      642.06     14.72 o 
  -4   2   7        3.06        4.74      1.92 o 
  -3   2   7       37.11       49.20      3.49 o 
  -2   2   7        1.13        2.41      2.23 o 
  -1   2   7      142.77      143.86      5.65 o 
   0   2   7       41.53       51.46      5.06 o 
   1   2   7        0.36        0.07      3.16 o 
   2   2   7       31.57       30.51      4.73 o 
   3   2   7        1.41        1.53      3.95 o 
   4   2   7      557.06      548.24     18.70 o 
   5   2   7       51.50       53.99      8.08 o 
   6   2   7        8.30        7.95      8.75 o 
   7   2   7       19.95       21.16     10.69 o 
   8   2   7        7.52       -5.53     12.71 o 
   9   2   7       26.17        8.76     12.24 o 
  10   2   7        0.03       -6.56     11.92 o 
 -14   3   7       19.92       27.41      8.57 o 
 -13   3   7      109.48      114.29     10.36 o 
 -12   3   7       36.22       33.07      7.28 o 
 -11   3   7      204.89      210.36      9.93 o 
 -10   3   7      550.86      524.16     13.42 o 
  -9   3   7      526.55      532.41     22.58 o 
  -8   3   7      201.23      223.71      8.63 o 
  -7   3   7        7.60        7.55      4.56 o 
  -6   3   7       21.12       21.17      3.83 o 
  -5   3   7      600.59      569.08     11.97 o 
  -4   3   7      586.76      535.57     11.67 o 
  -3   3   7      206.06      212.16      8.08 o 
  -2   3   7      158.05      157.69      7.40 o 
  -1   3   7       70.69       64.08      5.84 o 
   0   3   7      472.38      443.48     12.02 o 
   1   3   7      748.13      728.76     12.54 o 
   2   3   7     1484.45     1486.17     19.26 o 
   3   3   7     1835.54     1867.66     28.59 o 
   4   3   7      594.46      602.51     14.40 o 
   5   3   7      309.82      319.15     33.09 o 
   6   3   7      301.12      258.78     18.84 o 
   7   3   7      371.86      338.97     70.61 o 
   8   3   7      321.62      312.16     30.39 o 
   9   3   7       73.81       53.34     15.43 o 
 -13   4   7       10.10       -3.20     12.99 o 
 -12   4   7       34.71       35.93      8.85 o 
 -11   4   7       26.23       22.14      6.31 o 
 -10   4   7        0.99        0.15      4.81 o 
  -9   4   7      181.30      189.42     10.63 o 
  -8   4   7       63.74       71.70      6.78 o 
  -7   4   7       90.63       77.34      6.59 o 
  -6   4   7       28.59       29.89      4.87 o 
  -5   4   7      200.43      193.71     10.16 o 
  -4   4   7      234.29      230.23      9.28 o 
  -3   4   7        0.10       -1.93      3.63 o 
  -2   4   7       39.35       44.65      5.67 o 
  -1   4   7        0.61       -3.96      3.96 o 
   0   4   7      153.96      152.19      8.83 o 
   1   4   7       13.88       15.45      4.95 o 
   2   4   7      116.72       98.18      8.28 o 
   3   4   7       12.61        9.16      5.05 o 
   4   4   7       53.37       54.17     10.89 o 
   5   4   7        0.02       -2.42     10.63 o 
   6   4   7       55.49       51.07     12.90 o 
   7   4   7        0.13        4.30     10.36 o 
   8   4   7        6.10        6.54     10.69 o 
 -12   5   7      129.41      119.95     10.63 o 
 -11   5   7      246.13      221.97     32.63 o 
 -10   5   7       88.94       91.46      8.72 o 
  -9   5   7      198.87      176.97     11.31 o 
  -8   5   7      252.65      249.39     11.24 o 
  -7   5   7      309.79      321.55     12.26 o 
  -6   5   7      425.68      437.16     13.34 o 
  -5   5   7        2.55       -0.40      4.44 o 
  -4   5   7      100.52       98.92      8.95 o 
  -3   5   7        5.52        5.25      4.93 o 
  -2   5   7      141.42      144.11      9.06 o 
  -1   5   7      131.89      130.63      9.03 o 
   0   5   7      139.33      148.82      9.59 o 
   1   5   7      245.96      249.03     15.46 o 
   2   5   7      133.68      150.21     10.17 o 
   3   5   7      184.63      203.96     16.58 o 
   4   5   7      273.79      306.64     19.89 o 
   5   5   7      329.58      403.86     29.27 o 
   6   5   7      178.54      222.35     24.66 o 
   7   5   7       73.91       81.74     19.26 o 
 -11   6   7        4.00       -0.68      7.20 o 
 -10   6   7        1.34        2.67      6.57 o 
  -9   6   7        3.24        1.76      6.33 o 
  -8   6   7        6.88       14.41      6.53 o 
  -7   6   7       51.43       51.54      9.89 o 
  -6   6   7       92.54       78.10      8.45 o 
  -5   6   7       39.50       39.83      7.19 o 
  -4   6   7      205.84      194.66     10.90 o 
  -3   6   7       34.36       30.95      7.08 o 
  -2   6   7       75.99       76.70      8.43 o 
  -1   6   7       20.86       15.46      6.84 o 
   0   6   7        2.26        1.06      5.86 o 
   1   6   7       10.23       10.75      6.70 o 
   2   6   7        2.48        3.95      8.37 o 
   3   6   7        0.04        2.40     18.61 o 
   4   6   7        0.01       -7.28     11.68 o 
   5   6   7        0.20       -1.58     13.01 o 
  -9   7   7       50.48       44.56      9.41 o 
  -8   7   7       96.05       94.93     10.38 o 
  -7   7   7      131.52      129.21     18.39 o 
  -6   7   7      260.59      240.75     29.45 o 
  -5   7   7       57.74       65.95      9.06 o 
  -4   7   7      249.74      258.31     16.25 o 
  -3   7   7      144.68      159.42     11.58 o 
  -2   7   7      291.26      332.27     22.93 o 
  -1   7   7      300.07      265.60     15.98 o 
   0   7   7      214.75      233.45     19.76 o 
   1   7   7      159.59      186.78     18.89 o 
   3   7   7       52.45       56.61     22.50 o 
   4   7   7      136.72      109.32     27.08 o 
  -5   8   7       28.99       29.89     11.04 o 
  -4   8   7        0.28        7.11     11.95 o 
  -3   8   7        0.76       -5.89     11.60 o 
  -2   8   7        0.01        0.01      9.82 o 
  -1   8   7        2.04        5.32     10.23 o 
   0   8   7       32.67       21.76     11.56 o 
 -15   0   8      263.52      247.40     30.56 o 
 -14   0   8      140.73      144.56     21.91 o 
 -13   0   8      309.73      295.93     15.45 o 
 -12   0   8      127.46      113.49     14.47 o 
 -11   0   8      620.66      640.27     33.44 o 
 -10   0   8      176.54      180.50     18.98 o 
  -9   0   8      525.53      501.86     26.33 o 
  -8   0   8      606.61      612.11     42.70 o 
  -7   0   8     1374.47     1388.56     31.09 o 
  -6   0   8     2387.66     2286.53     41.43 o 
  -5   0   8      610.62      555.51     18.31 o 
  -4   0   8     1197.41     1131.46     18.09 o 
  -3   0   8     1937.23     1921.57     22.12 o 
  -2   0   8      566.64      520.38     13.29 o 
  -1   0   8     1090.01     1057.87     20.38 o 
   0   0   8       83.09       92.15      7.79 o 
   1   0   8       29.80       35.83     11.84 o 
   2   0   8      548.42      567.89     21.69 o 
   3   0   8      189.09      195.94     12.36 o 
   4   0   8      563.59      569.89     27.20 o 
   5   0   8        2.82       -3.72      8.31 o 
   6   0   8      126.66      140.41     22.12 o 
   7   0   8       63.96       76.58     20.81 o 
   8   0   8       11.74        5.72     16.27 o 
   9   0   8      118.42       88.20     23.74 o 
 -15   1   8       13.29       11.64      7.60 o 
 -14   1   8        2.93        4.01      6.47 o 
 -13   1   8        0.26       -1.08      5.55 o 
 -12   1   8        2.14        3.26      5.30 o 
 -11   1   8        0.23        8.29      5.03 o 
 -10   1   8       21.46       15.51      7.03 o 
  -9   1   8       15.53       14.49      6.62 o 
  -8   1   8        7.25        5.20      3.88 o 
  -7   1   8       99.28      102.04      6.92 o 
  -6   1   8        0.31       -2.37      2.93 o 
  -5   1   8       31.96       39.57      3.44 o 
  -4   1   8      404.21      413.34      5.64 o 
  -3   1   8      810.21      799.89     11.25 o 
  -2   1   8      209.93      195.14      6.25 o 
  -1   1   8      439.70      464.34      9.40 o 
   0   1   8      165.50      167.27      6.71 o 
   1   1   8       90.16       89.22      5.80 o 
   2   1   8       53.01       50.95      5.32 o 
   3   1   8       56.80       62.50      8.06 o 
   4   1   8       34.63       35.80      8.24 o 
   5   1   8       70.22       82.96      8.29 o 
   6   1   8       37.02       37.99     14.36 o 
   7   1   8       13.81        8.49     10.29 o 
   8   1   8        6.32       -5.42      9.82 o 
   9   1   8        0.26      -10.63     10.90 o 
 -14   2   8       58.45       58.17     13.01 o 
 -13   2   8       60.97       73.54      8.14 o 
 -12   2   8      205.87      242.70     30.21 o 
 -11   2   8       88.46       91.83      9.55 o 
 -10   2   8      513.77      534.22     15.38 o 
  -9   2   8      401.86      395.63     12.72 o 
  -8   2   8      598.64      583.55     14.66 o 
  -7   2   8      638.91      621.45     15.32 o 
  -6   2   8      263.58      260.84      9.18 o 
  -5   2   8     1727.97     1644.14     18.86 o 
  -4   2   8      580.96      570.60     10.60 o 
  -3   2   8      930.58      873.53     12.93 o 
  -2   2   8      589.54      556.88     10.12 o 
  -1   2   8      428.30      409.12      8.31 o 
   0   2   8      591.50      552.58     10.97 o 
   1   2   8      336.62      357.02     10.49 o 
   2   2   8      233.39      261.03      9.81 o 
   3   2   8      575.89      572.82     13.90 o 
   4   2   8      125.48      143.63      9.02 o 
   5   2   8      219.72      212.96     12.24 o 
   6   2   8      129.73      152.86     16.24 o 
   7   2   8      114.48      111.20     15.71 o 
   8   2   8      162.85      145.35     18.00 o 
   9   2   8       39.50       45.18     15.27 o 
 -14   3   8        0.70        7.56      6.95 o 
 -13   3   8       13.17        6.26      6.62 o 
 -12   3   8       19.78       21.67      6.66 o 
 -11   3   8        4.59        4.78      4.91 o 
 -10   3   8       34.39       30.15      5.30 o 
  -9   3   8       85.40       83.70      6.21 o 
  -8   3   8       16.51       12.91      4.00 o 
  -7   3   8      405.14      408.81     15.49 o 
  -6   3   8       25.28       27.58      4.26 o 
  -5   3   8      290.93      301.12      9.31 o 
  -4   3   8       76.03       77.90      5.83 o 
  -3   3   8      152.96      161.49      7.64 o 
  -2   3   8       25.89       25.17      4.52 o 
  -1   3   8        2.62        7.23      4.11 o 
   0   3   8        0.98        2.26      3.70 o 
   1   3   8       17.55       16.36      4.74 o 
   2   3   8        9.71       10.08      4.82 o 
   3   3   8        0.45       -2.91      4.59 o 
   4   3   8       36.22       40.07      6.67 o 
   5   3   8       21.95       15.64      7.69 o 
   6   3   8        1.16        2.09      9.02 o 
   7   3   8        0.15       -3.52     14.17 o 
   8   3   8        0.01        6.17     11.61 o 
 -13   4   8      356.33      384.31     37.12 o 
 -12   4   8      207.98      228.52     16.64 o 
 -11   4   8      521.52      528.73     19.61 o 
 -10   4   8      556.38      585.48     19.18 o 
  -9   4   8      664.69      707.14     16.07 o 
  -8   4   8      889.97      876.02     17.43 o 
  -7   4   8      512.95      556.98     13.71 o 
  -6   4   8      720.71      692.67     15.02 o 
  -5   4   8      346.23      344.54     11.10 o 
  -4   4   8      377.76      375.93     11.49 o 
  -3   4   8       44.79       54.99      8.35 o 
  -2   4   8      272.21      289.18     10.82 o 
  -1   4   8      120.24      134.59     11.53 o 
   0   4   8      223.32      213.13     16.09 o 
   1   4   8      105.35      113.78     15.46 o 
   2   4   8       44.95       43.52      6.49 o 
   3   4   8       96.77      105.12      9.51 o 
   4   4   8       35.44       36.69     10.96 o 
   5   4   8       48.67       68.04     18.69 o 
   6   4   8       58.11       93.12     20.92 o 
   7   4   8       22.24       35.02     17.02 o 
 -12   5   8        0.00       -6.55      6.55 o 
 -11   5   8        6.86        8.26      6.43 o 
 -10   5   8       33.52       34.98      6.86 o 
  -9   5   8        9.95       10.69      5.59 o 
  -8   5   8       10.85       11.84      5.65 o 
  -7   5   8       15.03       12.88      5.43 o 
  -6   5   8        2.07        3.68      4.87 o 
  -5   5   8       36.67       33.00      6.07 o 
  -4   5   8       82.28       74.32      8.73 o 
  -3   5   8        3.29        7.25      5.20 o 
  -2   5   8        1.17       -0.38      5.03 o 
  -1   5   8        0.70       -0.54      4.96 o 
   0   5   8        0.26       -1.38      5.40 o 
   1   5   8       16.11       16.38      6.57 o 
   2   5   8       37.15       44.58      7.95 o 
   3   5   8        5.81       -0.20      8.56 o 
   4   5   8       39.69       43.25     12.42 o 
   5   5   8       13.96        6.40     12.54 o 
   6   5   8       44.33       36.87     17.45 o 
 -10   6   8       69.22       61.97      9.22 o 
  -9   6   8      174.76      170.73     11.35 o 
  -8   6   8       73.02       61.66      8.34 o 
  -7   6   8      268.55      250.06     15.41 o 
  -6   6   8      301.89      298.30     19.78 o 
  -5   6   8       42.30       54.89      8.72 o 
  -4   6   8      314.75      311.06     15.79 o 
  -3   6   8      212.32      244.80     12.40 o 
  -2   6   8      222.71      224.78     12.83 o 
  -1   6   8      318.83      304.23     14.17 o 
   0   6   8       80.00       87.02     12.05 o 
   1   6   8      396.09      425.40     18.89 o 
   2   6   8      123.49      104.99     14.43 o 
   3   6   8      166.87      206.44     18.18 o 
   4   6   8       72.08       78.94     19.89 o 
   5   6   8      151.01      118.77     22.31 o 
  -8   7   8        2.87       10.22      7.78 o 
  -7   7   8        4.70        4.97      7.51 o 
  -6   7   8        1.62        1.04      6.98 o 
  -5   7   8       31.35       32.03      9.23 o 
  -4   7   8        5.37       -0.73      6.92 o 
  -3   7   8        9.83        2.52      7.22 o 
  -2   7   8        7.05       12.42      7.83 o 
  -1   7   8        4.56       10.75      7.77 o 
   0   7   8       13.87        4.52      8.66 o 
   1   7   8        0.84        1.45     16.23 o 
   2   7   8        2.23       16.67     18.81 o 
 -14   1   9       77.60       87.85     17.93 o 
 -13   1   9      120.60       90.43     19.78 o 
 -12   1   9       59.01       84.39     17.70 o 
 -11   1   9      205.96      224.60     23.93 o 
 -10   1   9      150.53      120.79     17.34 o 
  -9   1   9      429.99      429.27     21.23 o 
  -8   1   9      969.20      982.11     19.28 o 
  -7   1   9      866.68      849.13     17.41 o 
  -6   1   9     1750.54     1792.18     26.36 o 
  -5   1   9      362.42      364.02     11.55 o 
  -4   1   9      908.73      875.76     13.98 o 
  -3   1   9      919.95      932.66     13.17 o 
  -2   1   9      789.18      803.29     12.65 o 
  -1   1   9      798.49      798.15     13.20 o 
   0   1   9      307.60      287.47      9.06 o 
   1   1   9      198.15      203.66     11.37 o 
   2   1   9      371.22      369.49     14.41 o 
   3   1   9       95.28       95.95      8.89 o 
   4   1   9      478.44      466.51     14.31 o 
   5   1   9      246.25      257.41     12.51 o 
   6   1   9      166.46      175.71     17.90 o 
   7   1   9      104.08      139.11     17.73 o 
   8   1   9       29.45       12.62     12.77 o 
 -14   2   9        5.47        8.93     12.69 o 
 -13   2   9        5.32        6.67      8.46 o 
 -12   2   9       12.46       11.50      7.13 o 
 -11   2   9       23.24       24.44      7.21 o 
 -10   2   9        6.87        8.12      4.99 o 
  -9   2   9        0.40       -3.57      6.00 o 
  -8   2   9        4.82        8.28      4.22 o 
  -7   2   9       52.99       53.39      5.47 o 
  -6   2   9       82.09       90.79      7.06 o 
  -5   2   9       97.67       94.74      6.69 o 
  -4   2   9      355.74      345.68      8.91 o 
  -3   2   9       90.47       94.22      5.10 o 
  -2   2   9      169.12      154.50      6.45 o 
  -1   2   9        6.03        1.97      3.19 o 
   0   2   9       21.31       21.38      4.29 o 
   1   2   9       32.22       36.72      5.45 o 
   2   2   9       26.83       25.03      5.59 o 
   3   2   9      109.17      106.79      8.48 o 
   4   2   9        2.32        1.03      5.51 o 
   5   2   9        3.32        5.61      7.82 o 
   6   2   9        8.70        2.07     14.32 o 
   7   2   9        0.20       -2.50     12.89 o 
   8   2   9       23.36       31.63     14.22 o 
 -13   3   9       47.38       61.67     18.20 o 
 -12   3   9       56.57       54.29     10.00 o 
 -11   3   9       60.14       68.21     16.06 o 
 -10   3   9      291.03      322.81     13.87 o 
  -9   3   9       36.36       33.59      6.65 o 
  -8   3   9       57.81       63.56     10.32 o 
  -7   3   9       24.36       23.01      5.82 o 
  -6   3   9       39.66       49.12      4.70 o 
  -5   3   9     1527.44     1473.06     19.90 o 
  -4   3   9     1006.29      961.57     17.26 o 
  -3   3   9      594.24      575.39     16.31 o 
  -2   3   9      779.56      749.95     23.70 o 
  -1   3   9      492.08      513.75     12.30 o 
   0   3   9     1375.77     1363.06     20.98 o 
   1   3   9     1039.45     1114.70     22.06 o 
   2   3   9      580.68      558.53     16.32 o 
   3   3   9      620.52      646.32     21.79 o 
   4   3   9       78.57       74.37     12.37 o 
   5   3   9       14.61        6.86      8.42 o 
   6   3   9       89.30       93.06     15.38 o 
   7   3   9       35.37       49.94     24.59 o 
 -13   4   9        4.34       13.70      9.51 o 
 -12   4   9        5.14        7.17      6.22 o 
 -11   4   9       12.60        5.71      6.33 o 
 -10   4   9        2.28       -3.43      4.66 o 
  -9   4   9        6.36        8.55      4.89 o 
  -8   4   9       13.80       11.08      4.65 o 
  -7   4   9        1.69        1.90      4.10 o 
  -6   4   9      182.29      154.42      9.23 o 
  -5   4   9        8.35        6.33      4.42 o 
  -4   4   9        9.68       13.43      4.79 o 
  -3   4   9       88.38       77.51      7.26 o 
  -2   4   9       13.01        2.18      4.40 o 
  -1   4   9       20.23       18.69      5.78 o 
   0   4   9        1.20       -1.19      5.17 o 
   1   4   9        0.47       -3.25      5.01 o 
   2   4   9       31.69       25.14      7.40 o 
   3   4   9       20.75       10.31      6.78 o 
   4   4   9       58.60       91.47     14.38 o 
   5   4   9        0.01        6.42     13.99 o 
   6   4   9        2.63      -11.01     14.90 o 
 -11   5   9       95.88       74.55      8.50 o 
 -10   5   9       69.71       71.96      9.49 o 
  -9   5   9      213.07      207.19     10.81 o 
  -8   5   9       99.55      106.80     12.80 o 
  -7   5   9      406.37      401.70     22.24 o 
  -6   5   9      327.04      329.59     13.73 o 
  -5   5   9      189.49      222.89     10.89 o 
  -4   5   9      270.48      276.50     13.43 o 
  -3   5   9      581.76      616.68     16.76 o 
  -2   5   9      562.41      571.03     16.23 o 
  -1   5   9      776.99      753.74     18.97 o 
   0   5   9      330.31      349.76     14.61 o 
   1   5   9      358.08      354.85     18.22 o 
   2   5   9      214.41      236.53     12.08 o 
   3   5   9      111.33       92.25     14.58 o 
   4   5   9       70.87       87.97     15.57 o 
   5   5   9       94.15       75.32     20.41 o 
 -10   6   9        5.88        9.07      8.80 o 
  -9   6   9       13.46        7.51      6.58 o 
  -8   6   9       30.90       29.64      9.97 o 
  -7   6   9       34.58       24.10      9.10 o 
  -6   6   9       23.51       32.13      7.83 o 
  -5   6   9        2.06        1.91      5.99 o 
  -4   6   9        1.83        4.23      6.43 o 
  -3   6   9        2.91        3.26      6.34 o 
  -2   6   9        3.06        2.03      6.74 o 
  -1   6   9        4.04       -0.73      6.61 o 
   0   6   9       10.60        4.96      7.29 o 
   1   6   9        5.53       21.97     11.17 o 
   2   6   9       11.13        7.37     10.49 o 
   3   6   9        0.55        3.02     11.15 o 
  -7   7   9      176.36      167.03     14.72 o 
  -6   7   9       75.36       71.42      9.81 o 
  -5   7   9       78.28      100.36     19.72 o 
  -4   7   9       68.97       83.32     10.42 o 
  -3   7   9      141.98      165.97     12.51 o 
  -2   7   9      137.90      127.61     11.88 o 
  -1   7   9      102.68       99.84     11.06 o 
   0   7   9       68.08       53.59     11.84 o 
   1   7   9       45.92       57.59     14.67 o 
 -14   0  10       70.47       89.75     22.45 o 
 -13   0  10      169.44      147.23     22.77 o 
 -12   0  10       83.16       99.69     18.88 o 
 -11   0  10      406.32      444.35     29.40 o 
 -10   0  10      216.10      255.52     22.69 o 
  -9   0  10      345.10      379.69     18.42 o 
  -8   0  10      694.02      692.51     23.62 o 
  -7   0  10      532.39      484.86     19.58 o 
  -6   0  10     1795.04     1774.52     38.74 o 
  -5   0  10       88.03      108.76     11.47 o 
  -4   0  10      433.89      399.18     12.08 o 
  -3   0  10      329.68      319.94     11.77 o 
  -2   0  10      429.16      399.73     13.41 o 
  -1   0  10      518.40      487.65     15.54 o 
   0   0  10      252.25      248.97     12.76 o 
   1   0  10      393.64      407.58     19.13 o 
   2   0  10      484.45      471.20     17.59 o 
   3   0  10      102.95      122.17     12.08 o 
   4   0  10      202.20      195.48     16.25 o 
   5   0  10      184.84      191.66     18.77 o 
   6   0  10       83.46      112.40     24.07 o 
   7   0  10       57.73       63.93     22.77 o 
 -14   1  10        4.30       10.29     15.51 o 
 -13   1  10       57.88       34.93     14.48 o 
 -12   1  10        0.09       13.62     11.97 o 
 -11   1  10       66.27       36.70     13.80 o 
 -10   1  10        1.37       -6.47      6.47 o 
  -9   1  10       13.09       14.25      7.87 o 
  -8   1  10        1.62        1.97      5.28 o 
  -7   1  10      538.53      546.14     14.65 o 
  -6   1  10       81.22       93.50      9.91 o 
  -5   1  10      170.50      188.02      9.69 o 
  -4   1  10       41.52       48.39      4.17 o 
  -3   1  10      104.63      102.68      6.07 o 
  -2   1  10       81.08       82.20      5.52 o 
  -1   1  10       14.87       14.14      3.83 o 
   0   1  10        0.32       -0.83      3.59 o 
   1   1  10        2.67        2.76      4.37 o 
   2   1  10       75.95       68.72      7.06 o 
   3   1  10        3.78       -1.85      5.45 o 
   4   1  10        1.70        7.17      6.46 o 
   5   1  10        5.61       15.29      7.49 o 
   6   1  10       14.97        3.23     11.11 o 
   7   1  10        3.83       18.70     14.32 o 
 -14   2  10       78.99       68.63     10.63 o 
 -13   2  10       38.13       59.56     18.94 o 
 -12   2  10      114.00      110.17     20.73 o 
 -11   2  10       58.11       53.60     15.34 o 
 -10   2  10      133.34       96.71     26.94 o 
  -9   2  10       89.31      115.13     14.28 o 
  -8   2  10      101.96      111.54      7.76 o 
  -7   2  10       18.08       20.00      4.65 o 
  -6   2  10       13.71       15.29      4.67 o 
  -5   2  10       77.92       83.47      5.30 o 
  -4   2  10      196.87      194.31      6.85 o 
  -3   2  10       54.81       59.38      6.67 o 
  -2   2  10      100.87       99.01      8.05 o 
  -1   2  10      129.47      130.96      6.93 o 
   0   2  10      110.75      100.40      6.84 o 
   1   2  10      393.07      395.09     12.23 o 
   2   2  10       67.30       80.67      7.83 o 
   3   2  10      505.96      483.90     14.59 o 
   4   2  10      134.38      148.72     10.55 o 
   5   2  10      156.71      141.59     13.86 o 
   6   2  10      110.92       83.60     15.56 o 
 -13   3  10        0.27       -0.75      7.93 o 
 -12   3  10        1.71       -5.91      7.19 o 
 -11   3  10        0.67       -3.44      5.72 o 
 -10   3  10        0.10       -2.15      5.44 o 
  -9   3  10        3.83       -0.97      5.38 o 
  -8   3  10       13.21        6.36      5.36 o 
  -7   3  10        2.77        1.57      4.27 o 
  -6   3  10       88.03       74.06      5.60 o 
  -5   3  10        1.80        5.53      3.80 o 
  -4   3  10       38.18       28.48      5.02 o 
  -3   3  10       19.97       23.35      4.95 o 
  -2   3  10       17.09       10.92      4.20 o 
  -1   3  10       12.25       14.61      5.27 o 
   0   3  10       78.55       67.13      7.71 o 
   1   3  10        4.57        2.36      5.62 o 
   2   3  10      114.23      116.29     10.21 o 
   3   3  10        1.99       -3.27      6.64 o 
   4   3  10       47.02       47.18     10.30 o 
   5   3  10        0.22        1.95     11.40 o 
   6   3  10        0.35       -2.40     13.03 o 
 -12   4  10      120.33      131.48     12.29 o 
 -11   4  10      128.68      143.33     11.93 o 
 -10   4  10      146.95      159.88     15.52 o 
  -9   4  10      150.50      140.26     14.45 o 
  -8   4  10      135.28      148.29     11.60 o 
  -7   4  10      142.92      125.16      7.90 o 
  -6   4  10       53.92       71.39      6.70 o 
  -5   4  10      308.92      307.22     11.59 o 
  -4   4  10      132.45      152.89      9.07 o 
  -3   4  10      254.16      260.76     11.43 o 
  -2   4  10      274.34      272.54     12.05 o 
  -1   4  10      184.56      191.29      9.69 o 
   0   4  10      369.45      324.62     13.30 o 
   1   4  10       35.83       47.25     10.23 o 
   2   4  10      211.50      191.69     12.66 o 
   3   4  10       46.81       45.99     12.92 o 
   4   4  10      161.10      183.65     18.83 o 
   5   4  10       45.19       49.69     19.76 o 
 -11   5  10        1.69       -0.87      6.90 o 
 -10   5  10       10.24       13.32      6.26 o 
  -9   5  10        2.81        3.53      5.62 o 
  -8   5  10       65.29       52.66     10.91 o 
  -7   5  10        9.99        4.34      5.70 o 
  -6   5  10        4.31        5.86      5.39 o 
  -5   5  10       14.35       14.49      5.79 o 
  -4   5  10       11.44        5.54      5.89 o 
  -3   5  10       31.68       26.40      6.91 o 
  -2   5  10        5.91       12.73      6.40 o 
  -1   5  10       76.76       78.00      9.08 o 
   0   5  10       50.99       59.63      8.12 o 
   1   5  10       27.18       19.70      7.03 o 
   2   5  10      121.21      137.46     20.09 o 
   3   5  10       38.20       30.83     12.47 o 
   4   5  10        9.14        5.83     15.80 o 
  -9   6  10       31.00       21.20     13.31 o 
  -8   6  10        3.99        3.78      6.52 o 
  -7   6  10      123.41      116.48     14.75 o 
  -6   6  10       66.49       75.16     10.10 o 
  -5   6  10       63.45       83.07     10.06 o 
  -4   6  10       23.64       25.43      7.88 o 
  -3   6  10      146.31      159.58     11.83 o 
  -2   6  10       99.29      109.64     12.45 o 
  -1   6  10      162.41      172.85     12.50 o 
   0   6  10       98.45      111.59     11.07 o 
   1   6  10      110.81      103.65     10.63 o 
   2   6  10      115.44      114.58     16.58 o 
  -4   7  10        3.09        1.89      9.56 o 
  -3   7  10        0.17       -6.04      8.04 o 
 -13   1  11      126.11       79.86     19.11 o 
 -12   1  11      219.08      224.86     25.95 o 
 -11   1  11      261.63      240.01     24.92 o 
 -10   1  11      321.58      349.24     22.19 o 
  -9   1  11      549.78      506.73     22.61 o 
  -8   1  11      325.72      320.15     18.50 o 
  -7   1  11      430.94      427.59     22.28 o 
  -6   1  11      243.32      237.61     14.49 o 
  -5   1  11       74.47       74.09      6.68 o 
  -4   1  11      150.46      150.89      6.45 o 
  -3   1  11      187.68      191.31      7.49 o 
  -2   1  11      274.87      280.20      9.24 o 
  -1   1  11      262.47      262.76      9.52 o 
   0   1  11       52.55       53.97      9.11 o 
   1   1  11      284.98      279.75     10.81 o 
   2   1  11       96.45      105.92      8.31 o 
   3   1  11      273.19      272.69     15.06 o 
   4   1  11       97.53      106.52     10.23 o 
   5   1  11      107.07      101.91     13.86 o 
   6   1  11       46.88       44.75     14.85 o 
 -13   2  11       76.64       31.19     17.09 o 
 -12   2  11        6.93       -3.22     10.82 o 
 -11   2  11       23.76       22.12     13.30 o 
 -10   2  11        8.68       21.20      8.82 o 
  -9   2  11        3.29        8.61      8.37 o 
  -8   2  11       24.90       33.03      8.21 o 
  -7   2  11       72.05       67.18      6.27 o 
  -6   2  11      151.59      166.15      9.07 o 
  -5   2  11       24.73       24.75      4.23 o 
  -4   2  11       39.40       34.76      4.95 o 
  -3   2  11        9.09        5.69      4.16 o 
  -2   2  11       10.65        8.71      4.31 o 
  -1   2  11      104.67       93.25      7.63 o 
   0   2  11        0.05       -3.07      4.27 o 
   1   2  11       35.21       35.00      7.03 o 
   2   2  11       20.03       23.91      7.29 o 
   3   2  11       26.46       29.25      7.19 o 
   4   2  11       21.75       22.21      7.84 o 
   5   2  11        0.50       -5.99      9.43 o 
 -12   3  11      113.71      116.11     11.35 o 
 -11   3  11      207.78      231.19     19.29 o 
 -10   3  11      156.60      165.33     10.96 o 
  -9   3  11      143.50      159.79     12.79 o 
  -8   3  11      277.04      269.09     13.65 o 
  -7   3  11      232.91      246.53     16.69 o 
  -6   3  11      413.47      442.72     11.13 o 
  -5   3  11      853.93      856.47     18.27 o 
  -4   3  11      513.73      501.14     12.66 o 
  -3   3  11      220.66      200.31     10.13 o 
  -2   3  11       41.66       43.96      6.73 o 
  -1   3  11       76.24       85.20      8.48 o 
   0   3  11      219.59      218.83     16.22 o 
   1   3  11       46.61       36.43      7.73 o 
   2   3  11       16.86        9.85      7.39 o 
   3   3  11        2.25        7.64      7.91 o 
   4   3  11        2.64       -9.32      9.32 o 
   5   3  11        6.50       19.21     16.77 o 
 -11   4  11       16.22       16.71      7.93 o 
 -10   4  11        7.86       12.40      7.48 o 
  -9   4  11       24.42       29.25      9.80 o 
  -8   4  11        0.43       -2.59      5.86 o 
  -7   4  11       10.27       11.70      5.00 o 
  -6   4  11       32.42       32.13      5.80 o 
  -5   4  11       28.83       27.29      5.92 o 
  -4   4  11       67.36       75.82     11.09 o 
  -3   4  11        2.31        2.96      5.27 o 
  -2   4  11       20.81       16.56      5.92 o 
  -1   4  11       15.54       15.72      5.91 o 
   0   4  11        6.16        6.67      6.60 o 
   1   4  11       62.06       61.64     12.84 o 
   2   4  11        0.49        1.18      7.31 o 
   3   4  11        8.28       -2.39      9.44 o 
 -10   5  11      121.89      134.29     25.30 o 
  -9   5  11      149.79      141.84      9.49 o 
  -8   5  11      251.96      241.79     18.59 o 
  -7   5  11      303.11      289.64     14.47 o 
  -6   5  11      415.85      422.82     14.58 o 
  -5   5  11      262.10      248.28     15.95 o 
  -4   5  11      230.06      241.31     12.82 o 
  -3   5  11      279.85      272.14     16.30 o 
  -2   5  11      255.03      253.35     13.53 o 
  -1   5  11      140.33      149.77     10.27 o 
   0   5  11       66.80       55.81      8.57 o 
   1   5  11       17.15       13.44      8.63 o 
   2   5  11       58.77       69.15     12.36 o 
  -7   6  11        2.53        2.13      6.82 o 
  -6   6  11        1.78        2.17      6.95 o 
  -5   6  11       15.46        7.30      7.26 o 
  -4   6  11        0.01       -3.45      6.98 o 
  -3   6  11        0.06        3.21      7.57 o 
  -2   6  11       18.60       24.94      8.55 o 
  -1   6  11        6.96        7.57      8.06 o 
 -10   0  12       98.40      116.61     18.58 o 
  -9   0  12      388.78      348.54     24.24 o 
  -8   0  12       41.73       59.46     11.53 o 
  -7   0  12     1063.36     1034.16     84.99 o 
  -6   0  12      283.38      245.10     17.75 o 
  -5   0  12      416.89      430.57     13.60 o 
  -4   0  12      340.86      336.60     17.59 o 
  -3   0  12      330.35      320.29     25.29 o 
  -2   0  12     1091.91     1066.76     24.71 o 
  -1   0  12      492.61      497.28     17.75 o 
   0   0  12      424.02      405.79     20.36 o 
   1   0  12      222.79      230.33     26.57 o 
   2   0  12      185.76      200.87     20.10 o 
   3   0  12       36.08       42.01     11.22 o 
   4   0  12       75.42       76.47     16.26 o 
 -13   1  12       12.70        7.89     14.46 o 
 -12   1  12        0.54        1.39     11.66 o 
 -11   1  12        4.62        1.22     11.05 o 
 -10   1  12        1.71        0.35      7.67 o 
  -9   1  12       13.89        4.48      8.22 o 
  -8   1  12       20.75       20.32      8.01 o 
  -7   1  12       46.89       31.55      8.67 o 
  -6   1  12      265.05      272.07     15.87 o 
  -5   1  12       57.51       58.76      5.37 o 
  -4   1  12       55.01       55.26      5.26 o 
  -3   1  12       13.98       15.65      4.50 o 
  -2   1  12        0.08        0.66      4.26 o 
  -1   1  12       75.60       73.02      6.85 o 
   0   1  12        5.28       -4.10      4.81 o 
   1   1  12        0.39        0.97      5.44 o 
   2   1  12        4.26        1.18      6.05 o 
   3   1  12        7.37       -4.78      6.98 o 
   4   1  12       52.67       40.87      9.23 o 
 -12   2  12       68.81       56.86     18.31 o 
 -11   2  12      126.68      134.19     16.73 o 
 -10   2  12       82.95      104.50     14.88 o 
  -9   2  12      115.43      120.84     19.90 o 
  -8   2  12      130.06      142.66     13.08 o 
  -7   2  12       68.77      106.92     12.25 o 
  -6   2  12       98.23      108.02      8.42 o 
  -5   2  12      243.92      271.52     19.75 o 
  -4   2  12      225.84      244.27      9.77 o 
  -3   2  12      298.63      279.18     10.98 o 
  -2   2  12       77.01       84.43      7.58 o 
  -1   2  12      164.54      160.90     12.18 o 
   0   2  12      139.69      154.12     11.07 o 
   1   2  12      174.87      168.51     12.80 o 
   2   2  12       75.91       66.56     10.27 o 
   3   2  12      124.40      121.02     10.66 o 
   4   2  12       30.56       21.86      9.20 o 
 -11   3  12       20.15       21.39     11.52 o 
 -10   3  12       68.96       86.69     15.16 o 
  -9   3  12        4.54       -1.34     16.53 o 
  -8   3  12       89.13      107.04     13.16 o 
  -7   3  12        0.01        1.21      5.51 o 
  -6   3  12       17.42       20.14      5.33 o 
  -5   3  12        0.35        0.66      4.28 o 
  -4   3  12        4.89        3.24      5.15 o 
  -3   3  12       15.36       15.99      5.63 o 
  -2   3  12        7.62       16.54      6.10 o 
  -1   3  12       16.22       15.94      6.71 o 
   0   3  12       10.77        3.97      6.59 o 
   1   3  12       17.97       10.94      7.67 o 
   2   3  12       13.04        4.43      7.88 o 
   3   3  12        2.37       -0.48      8.93 o 
 -10   4  12       72.45       95.38     10.80 o 
  -9   4  12       73.27       60.43      9.93 o 
  -8   4  12      236.86      250.78     14.44 o 
  -7   4  12       98.13       97.88     10.64 o 
  -6   4  12      262.01      285.15     14.25 o 
  -5   4  12      295.33      306.53     12.66 o 
  -4   4  12      316.13      336.57     11.91 o 
  -3   4  12      295.11      273.22     11.28 o 
  -2   4  12      221.35      218.63     12.43 o 
  -1   4  12      161.90      140.47     11.24 o 
   0   4  12      241.18      229.51     13.76 o 
   1   4  12       91.31       86.53     10.90 o 
   2   4  12      174.50      160.38     15.64 o 
  -8   5  12       32.16       27.09      6.69 o 
  -7   5  12        0.04       -1.31      5.62 o 
  -6   5  12        3.46        4.37      6.22 o 
  -5   5  12       51.13       56.89      8.12 o 
  -4   5  12        2.58       -0.43      6.32 o 
  -3   5  12        9.02        7.32      6.80 o 
  -2   5  12        5.98        4.57      6.36 o 
  -1   5  12       16.25       12.36      7.73 o 
   0   5  12       23.42       22.57      8.83 o 
 -12   1  13       52.16       49.24     17.72 o 
 -11   1  13       14.15        6.02     12.67 o 
 -10   1  13       50.00       54.25     12.94 o 
  -9   1  13       63.48       82.08     21.78 o 
  -8   1  13        4.30        0.82      7.42 o 
  -7   1  13       79.53       78.98     11.89 o 
  -6   1  13       29.38       38.76     10.17 o 
  -5   1  13       79.98       92.36      6.60 o 
  -4   1  13      163.60      177.45     10.44 o 
  -3   1  13      155.08      151.53      8.91 o 
  -2   1  13      344.46      336.09     11.43 o 
  -1   1  13      127.51      126.10      8.56 o 
   0   1  13      152.39      141.76      9.46 o 
   1   1  13       92.43       79.82      8.68 o 
   2   1  13      164.47      153.65     11.24 o 
 -11   2  13        1.87       -2.40     10.06 o 
 -10   2  13       42.06       39.85     12.86 o 
  -9   2  13       31.16       38.63     11.87 o 
  -8   2  13        4.73       11.20      8.12 o 
  -7   2  13       12.34        9.39     12.46 o 
  -6   2  13        0.01       -2.67      5.46 o 
  -5   2  13        0.41       -2.84      4.58 o 
  -4   2  13        6.24        4.17      4.92 o 
  -3   2  13       10.71       14.42      5.62 o 
  -2   2  13        0.74        3.50      5.40 o 
  -1   2  13        3.83       -0.48      5.96 o 
   0   2  13        8.69        5.52      7.09 o 
   1   2  13       23.12       16.68      8.17 o 
   2   2  13        6.27        9.70      8.64 o 
 -10   3  13       93.88      104.01     18.30 o 
  -9   3  13       61.07       77.37     27.66 o 
  -8   3  13      238.73      229.92     17.01 o 
  -7   3  13       77.89       90.59     10.69 o 
  -6   3  13       94.68       96.25      9.82 o 
  -5   3  13      122.79      124.71      8.58 o 
  -4   3  13       16.27       14.72      5.90 o 
  -3   3  13       26.93       33.72      7.04 o 
  -2   3  13        1.36        4.15      6.22 o 
  -1   3  13        9.76        6.49      6.89 o 
   0   3  13      116.55      132.34     11.68 o 
   1   3  13       15.42       20.61      9.08 o 
  -8   4  13       21.07       23.26      8.49 o 
  -7   4  13        1.39        3.87      7.43 o 
  -6   4  13       16.17       21.39      5.57 o 
  -5   4  13        0.76        3.79      5.13 o 
  -4   4  13        0.13       -4.06      5.68 o 
  -3   4  13        0.07       -3.21      6.20 o 
  -2   4  13        0.04       -1.66      6.41 o 
  -1   4  13       29.41       20.68      8.24 o 
  -9   0  14      148.93      147.65     27.90 o 
  -8   0  14      117.52      107.70     26.05 o 
  -7   0  14      243.92      237.08     55.17 o 
  -6   0  14      189.71      211.09     21.49 o 
  -5   0  14       58.87       65.52      8.62 o 
  -4   0  14       95.11       93.25     10.07 o 
  -3   0  14       35.00       36.66      8.68 o 
  -2   0  14      223.56      211.36     14.47 o 
  -1   0  14       56.19       61.40     16.01 o 
   0   0  14       15.02        5.78      9.05 o 
 -10   1  14        0.65       13.51     11.38 o 
  -9   1  14       21.10       12.29      9.03 o 
  -8   1  14       33.18       28.73     10.12 o 
  -7   1  14       37.94       39.92     10.72 o 
  -6   1  14      118.71      121.12     13.99 o 
  -5   1  14       27.38       25.97      5.52 o 
  -4   1  14       27.49       20.86      5.89 o 
  -3   1  14       17.98       13.92      5.91 o 
  -2   1  14        0.20       -4.73      5.72 o 
  -1   1  14        3.14       -2.32      6.32 o 
   0   1  14        3.26        4.16      6.51 o 
  -9   2  14       64.20       57.76     13.92 o 
  -8   2  14      269.06      299.71     24.68 o 
  -7   2  14       78.18      101.64     16.89 o 
  -6   2  14      159.87      176.89     11.39 o 
  -5   2  14      181.19      208.16     10.01 o 
  -4   2  14      105.56      119.26     16.52 o 
  -3   2  14      141.30      157.21     10.18 o 
  -2   2  14       15.36        7.53      6.47 o 
  -1   2  14       30.29       26.56      8.14 o 
  -8   3  14       15.03        8.13      6.76 o 
  -7   3  14       22.23       20.06      7.18 o 
  -6   3  14       10.20       -0.57      7.27 o 
  -5   3  14        0.34       -0.04      5.72 o 
  -4   3  14        7.44        8.67      6.43 o 
  -3   3  14       17.56       27.97      7.57 o 
  -2   3  14        2.94        5.49     11.45 o 
  -7   1  15       97.69      116.33     14.86 o 
  -6   1  15      192.81      220.06     18.21 o 
  -5   1  15      185.81      189.87      9.90 o 
  -4   1  15      138.41      132.17     11.48 o 
                                                 
